# Supplementary material for: 3-(2-Chloro-6-fluoro­phen­yl)-1-(2-thien­yl)prop-2-en-1-one
Source: Acta Crystallogr Sect E Struct Rep Online. 2008 Aug 9;64(Pt 9):o1720–1. doi: 10.1107/S1600536808024872 (PMC2960501; doi:10.1107/S1600536808024872)
Supplement: Supplementary file 1 [file e-64-o1720-sup1.cif]

##############################################################################
###                                                                        ###
###        Electronic paper (Acta Crystallographica Section E)             ###
###                                                                        ###
##############################################################################
#                                                                            #
# This CIF contains the data in a paper accepted for publication in Acta     #
# Crystallographica Section E. It conforms to the requirements of Notes      #
# for Authors for Section E, and has been peer reviewed under the auspices   #
# of the IUCr Commission on Journals.                                        #
#                                                                            #
# Full details of the Crystallographic Information File format               #
# are given in the paper "The Crystallographic Information File (CIF):       #
# a New Standard Archive File for Crystallography" by S. R. Hall, F. H.      #
# Allen and I. D. Brown [Acta Cryst. (1991), A47, 655-685].                  #
#                                                                            #
# The current version of the core CIF dictionary is obtainable from          #
# ftp://ftp.iucr.org/pub/cif_core.dic. The current version number is 2.4.    #
#                                                                            #
# Software is freely available for graphical display of the structure(s) in  #
# this CIF.  For information consult the CIF home page http://www.iucr.org/  #
# cif/home.html                                                              #
#                                                                            #
# This file may be used for bona fide research purposes within the           #
# scientific community so long as proper attribution is given to the journal # 
# article from which it was obtained.                                        #
#                                                                            #
##############################################################################
                                             
data_global
_audit_creation_method     'form.cif (version 2.0)'
_journal_data_validation_number     ?
_journal_date_recd_electronic     2008-07-31
_journal_date_accepted     2008-08-02
_journal_name_full     'Acta Crystallographica, Section E'
_journal_year     2008
_journal_volume     64
_journal_issue      9
_journal_page_first     o1720
_journal_page_last     o1721
_journal_paper_category     QO
_journal_coeditor_code     SJ2529
_publ_contact_author_name     'Prof. Fun Hoong Kun'
_publ_contact_author_address
;
      X-ray Crystallography Unit
      School of Physics
      Universiti Sains Malaysia
      11800 USM, Penang
      MALAYSIA
;
_publ_contact_author_email     hkfun@usm.my
_publ_contact_author_fax     '6 04 6579150'
_publ_contact_author_phone     '6 04 6577888  Ext. 3690'
_publ_section_title
;
3-(2-Chloro-6-fluorophenyl)-1-(2-thienyl)prop-2-en-1-one
;
loop_
    _publ_author_name
    _publ_author_footnote
    _publ_author_address
    'Hoong-Kun Fun' ?
;     X-ray Crystallography Unit
      School of Physics
      Universiti Sains Malaysia
      11800 USM, Penang
      Malaysia
;
    'Suchada Chantrapromma'
;
      Additional correspondence author, e-mail: suchada.c@psu.ac.th.
;
;     Crystal Materials Research Unit
      Department of Chemistry
      Faculty of Science
      Prince of Songkla University
      Hat-Yai, Songkhla 90112
      Thailand
;
    'P. S. Patil' ?
;
      Department of Studies in Physics
      Mangalore University
      Mangalagangotri
      Mangalore 574 199
      India
;
    'S. M. Dharmaprakash' ?
;     Department of Studies in Physics
      Mangalore University
      Mangalagangotri
      Mangalore 574 199
      India
;
data_I
_audit_creation_method     SHELXL-97
_chemical_name_systematic
;
3-(2-Chloro-6-fluorophenyl)-1-(2-thienyl)prop-2-en-1-one
;
_chemical_name_common
;
;
_chemical_formula_moiety     'C13 H8 Cl F O S'
_chemical_formula_sum     'C13 H8 Cl F O S'
_chemical_formula_iupac     'C13 H8 Cl F O S'
_chemical_formula_weight     266.71
_chemical_melting_point     ?
_symmetry_cell_setting     monoclinic
_symmetry_space_group_name_H-M     'C c'
_symmetry_space_group_name_Hall     'C -2yc'
loop_
    _symmetry_equiv_pos_as_xyz
    'x, y, z'
    'x, -y, z+1/2'
    'x+1/2, y+1/2, z'
    'x+1/2, -y+1/2, z+1/2'
_cell_length_a     12.1137(3)
_cell_length_b     10.5012(3)
_cell_length_c     18.6689(5)
_cell_angle_alpha     90.00
_cell_angle_beta     107.882(3)
_cell_angle_gamma     90.00
_cell_volume     2260.11(11)
_cell_formula_units_Z     8
_cell_measurement_reflns_used     6525
_cell_measurement_theta_min     2.29
_cell_measurement_theta_max     30.00
_cell_measurement_temperature     100.00(10)
_exptl_crystal_description     Block
_exptl_crystal_colour     Colorless
_exptl_crystal_size_max     0.38
_exptl_crystal_size_mid     0.27
_exptl_crystal_size_min     0.19
_exptl_crystal_density_diffrn     1.568
_exptl_crystal_density_meas     ?
_exptl_crystal_density_method     'not measured'
_exptl_crystal_F_000     1088
_exptl_absorpt_coefficient_mu     0.513
_exptl_absorpt_correction_type     multi-scan
_exptl_absorpt_process_details     '(SADABS; Bruker, 2005)'
_exptl_absorpt_correction_T_min     0.8298
_exptl_absorpt_correction_T_max     0.9107
_exptl_special_details
;
The low-temperature data was collected with the Oxford Cyrosystem Cobra
low-temperature attachment.
;
_diffrn_ambient_temperature     100.00(10)
_diffrn_radiation_type     MoK\a
_diffrn_radiation_wavelength     0.71073
_diffrn_radiation_source     'fine-focus sealed tube'
_diffrn_radiation_monochromator     graphite
_diffrn_measurement_device_type
;
Bruker SMART APEXII CCD area-detector
;
_diffrn_measurement_method     \w
_diffrn_detector_area_resol_mean     8.33
_diffrn_reflns_number     26405
_diffrn_reflns_av_R_equivalents     0.0842
_diffrn_reflns_av_sigmaI/netI     0.0574
_diffrn_reflns_theta_min     2.29
_diffrn_reflns_theta_max     30.00
_diffrn_reflns_theta_full     30.00
_diffrn_measured_fraction_theta_max     1.000
_diffrn_measured_fraction_theta_full     1.000
_diffrn_reflns_limit_h_min     -17
_diffrn_reflns_limit_h_max     17
_diffrn_reflns_limit_k_min     -14
_diffrn_reflns_limit_k_max     14
_diffrn_reflns_limit_l_min     -26
_diffrn_reflns_limit_l_max     26
_diffrn_standards_number     0
_diffrn_standards_interval_count     ?
_diffrn_standards_interval_time     ?
_diffrn_standards_decay_%     ?
_refine_special_details
;
Refinement of <i>F</i>^2^ against ALL reflections. The weighted <i>R</i>-factor
<i>wR</i> and goodness of fit <i>S</i> are based on <i>F</i>^2^, conventional
<i>R</i>-factors <i>R</i> are based on <i>F</i>, with <i>F</i> set to zero for
negative <i>F</i>^2^. The threshold expression of <i>F</i>^2^ >
\s(<i>F</i>^2^) is used only for calculating <i>R</i>-factors(gt) <i>etc</i>.
and is not relevant to the choice of reflections for refinement.
<i>R</i>-factors based on <i>F</i>^2^ are statistically about twice as large
as those based on <i>F</i>, and <i>R</i>- factors based on ALL data will be
even larger.
;
_reflns_number_total     6525
_reflns_number_gt     5474
_reflns_threshold_expression     I>2\s(I)
_refine_ls_structure_factor_coef     Fsqd
_refine_ls_matrix_type     full
_refine_ls_R_factor_all     0.0751
_refine_ls_R_factor_gt     0.0625
_refine_ls_wR_factor_gt     0.1602
_refine_ls_wR_factor_ref     0.1711
_refine_ls_goodness_of_fit_ref     1.053
_refine_ls_restrained_S_all     1.037
_refine_ls_number_reflns     6525
_refine_ls_number_parameters     347
_refine_ls_number_restraints     233
_refine_ls_hydrogen_treatment     constr
_refine_ls_weighting_scheme     calc
_refine_ls_weighting_details
          'calc w=1/[\s^2^(Fo^2^)+(0.089P)^2^+4.5385P] where P=(Fo^2^+2Fc^2^)/3'
_atom_sites_solution_hydrogens     geom
_atom_sites_solution_primary     direct
_atom_sites_solution_secondary     difmap
_refine_ls_shift/su_max     0.000
_refine_ls_shift/su_mean     0.000
_refine_diff_density_max     0.826
_refine_diff_density_min     -0.915
_refine_ls_extinction_method     none
_refine_ls_extinction_coef     ?
_refine_ls_abs_structure_details     'Flack (1983), 3231 Friedel pairs'
_refine_ls_abs_structure_Flack     0.43(7)
loop_
    _atom_type_symbol
    _atom_type_description
    _atom_type_scat_dispersion_real
    _atom_type_scat_dispersion_imag
    _atom_type_scat_source
    'C' 'C' 0.0033 0.0016
                         'International Tables Vol C Tables 4.2.6.8 and 6.1.1.4'
    'H' 'H' 0.0000 0.0000
                         'International Tables Vol C Tables 4.2.6.8 and 6.1.1.4'
    'O' 'O' 0.0106 0.0060
                         'International Tables Vol C Tables 4.2.6.8 and 6.1.1.4'
    'F' 'F' 0.0171 0.0103
                         'International Tables Vol C Tables 4.2.6.8 and 6.1.1.4'
    'S' 'S' 0.1246 0.1234
                         'International Tables Vol C Tables 4.2.6.8 and 6.1.1.4'
    'Cl' 'Cl' 0.1484 0.1585
                         'International Tables Vol C Tables 4.2.6.8 and 6.1.1.4'
_computing_data_collection     'APEX2 (Bruker, 2005)'
_computing_cell_refinement     'APEX2 (Bruker, 2005)'
_computing_data_reduction     'SAINT (Bruker, 2005)'
_computing_structure_solution     'SHELXTL (Sheldrick, 2008)'
_computing_structure_refinement     'SHELXTL (Sheldrick, 2008)'
_computing_molecular_graphics     'SHELXTL (Sheldrick, 2008)'
_computing_publication_material
;
SHELXTL (Sheldrick, 2008) and PLATON (Spek, 2003)
;
loop_
    _atom_site_type_symbol
    _atom_site_label
    _atom_site_fract_x
    _atom_site_fract_y
    _atom_site_fract_z
    _atom_site_U_iso_or_equiv
    _atom_site_adp_type
    _atom_site_calc_flag
    _atom_site_refinement_flags
    _atom_site_occupancy
    _atom_site_disorder_assembly
    _atom_site_disorder_group
    Cl Cl1A 0.16981(8) 0.06049(9) 0.04048(5) 0.0439(2) Uani d . 1 . .
    F F1A -0.22351(13) -0.16353(19) -0.01215(9) 0.0282(4) Uani d . 1 . .
    O O1A -0.23551(18) 0.1662(2) -0.18144(12) 0.0271(5) Uani d . 1 . .
    C C1A 0.0753(3) -0.0405(3) 0.05750(18) 0.0304(7) Uani d . 1 . .
    C C2A 0.1172(3) -0.1253(3) 0.11799(18) 0.0368(8) Uani d . 1 . .
    H H2AA 0.1943 -0.1208 0.1478 0.044 Uiso calc R 1 . .
    C C3A 0.0444(4) -0.2155(3) 0.1335(2) 0.0450(9) Uani d . 1 . .
    H H3AA 0.0725 -0.2701 0.1744 0.054 Uiso calc R 1 . .
    C C4A -0.0684(4) -0.2251(3) 0.0895(2) 0.0408(9) Uani d . 1 . .
    H H4AA -0.1171 -0.2870 0.0989 0.049 Uiso calc R 1 . .
    C C5A -0.1078(3) -0.1421(3) 0.03161(18) 0.0326(7) Uani d . 1 . .
    C C6A -0.0413(3) -0.0465(3) 0.01129(16) 0.0248(6) Uani d . 1 . .
    C C7A -0.0979(3) 0.0341(3) -0.05309(16) 0.0240(6) Uani d . 1 . .
    H H7AA -0.1764 0.0172 -0.0752 0.029 Uiso calc R 1 . .
    C C8A -0.0570(3) 0.1277(3) -0.08580(17) 0.0250(6) Uani d . 1 . .
    H H8AA 0.0204 0.1516 -0.0661 0.030 Uiso calc R 1 . .
    C C9A -0.1314(2) 0.1940(2) -0.15224(16) 0.0209(6) Uani d . 1 A .
    C C10A -0.0801(2) 0.2973(2) -0.18457(15) 0.0206(5) Uani d DU 1 . .
    S S1A -0.16312(8) 0.37629(9) -0.26092(5) 0.0256(2) Uani d PDU 0.821(2) A 1
    C C11A 0.0339(4) 0.3415(5) -0.1616(3) 0.0319(11) Uani d PDU 0.821(2) A 1
    H H11A 0.0922 0.3078 -0.1212 0.038 Uiso calc PR 0.821(2) A 1
    C C12A 0.0509(4) 0.4447(4) -0.2072(2) 0.0288(9) Uani d PDU 0.821(2) A 1
    H H12A 0.1206 0.4877 -0.1997 0.035 Uiso calc PR 0.821(2) A 1
    C C13A -0.0498(3) 0.4716(3) -0.2634(2) 0.0244(8) Uani d PDU 0.821(2) A 1
    H H13A -0.0557 0.5350 -0.2992 0.029 Uiso calc PR 0.821(2) A 1
    S S1X 0.0540(5) 0.3451(5) -0.1503(3) 0.0244(12) Uiso d PDU 0.179(2) A 2
    C C11X -0.1495(13) 0.3737(17) -0.2410(11) 0.035(5) Uiso d PDU 0.179(2) A 2
    H H11B -0.2300 0.3692 -0.2597 0.042 Uiso calc PR 0.179(2) A 2
    C C12X -0.0788(12) 0.4597(16) -0.2659(9) 0.020(4) Uiso d PDU 0.179(2) A 2
    H H12B -0.1050 0.5093 -0.3091 0.025 Uiso calc PR 0.179(2) A 2
    C C13X 0.0334(13) 0.4609(17) -0.2182(10) 0.026(4) Uiso d PDU 0.179(2) A 2
    H H13B 0.0906 0.5170 -0.2222 0.031 Uiso calc PR 0.179(2) A 2
    Cl Cl1B -0.16932(8) 0.69186(9) -0.16305(5) 0.0416(2) Uani d . 1 . .
    F F1B 0.22038(13) 0.9255(2) -0.10610(9) 0.0291(4) Uani d . 1 . .
    O O1B 0.23296(17) 0.60229(19) 0.06450(12) 0.0267(5) Uani d . 1 . .
    C C1B -0.0721(3) 0.7932(3) -0.18114(17) 0.0250(6) Uani d . 1 . .
    C C2B -0.1171(3) 0.8706(4) -0.24489(19) 0.0353(8) Uani d . 1 . .
    H H2BA -0.1930 0.8603 -0.2758 0.042 Uiso calc R 1 . .
    C C3B -0.0460(3) 0.9621(3) -0.2606(2) 0.0352(7) Uani d . 1 . .
    H H3BA -0.0743 1.0140 -0.3026 0.042 Uiso calc R 1 . .
    C C4B 0.0651(3) 0.9774(3) -0.21507(17) 0.0341(7) Uani d . 1 . .
    H H4BA 0.1127 1.0397 -0.2254 0.041 Uiso calc R 1 . .
    C C5B 0.1055(3) 0.8987(3) -0.15358(16) 0.0248(6) Uani d . 1 . .
    C C6B 0.0415(2) 0.8020(3) -0.13370(16) 0.0206(5) Uani d . 1 . .
    C C7B 0.0981(2) 0.7253(2) -0.06705(15) 0.0205(5) Uani d . 1 . .
    H H7BA 0.1726 0.7514 -0.0401 0.025 Uiso calc R 1 . .
    C C8B 0.0591(3) 0.6225(3) -0.03853(16) 0.0232(6) Uani d . 1 . .
    H H8BA -0.0136 0.5885 -0.0629 0.028 Uiso calc R 1 . .
    C C9B 0.1334(3) 0.5649(3) 0.03181(16) 0.0229(6) Uani d . 1 B .
    C C10B 0.0835(2) 0.4603(3) 0.06389(15) 0.0195(5) Uani d DU 1 . .
    S S1B 0.16576(7) 0.39734(8) 0.14734(5) 0.02200(18) Uani d PDU 0.853(2) B 1
    C C11B 0.0601(3) 0.2918(4) 0.1489(2) 0.0220(9) Uani d PDU 0.853(2) B 1
    H H11C 0.0662 0.2341 0.1877 0.026 Uiso calc PR 0.853(2) B 1
    C C12B -0.0348(3) 0.3014(4) 0.0865(2) 0.0243(8) Uani d PDU 0.853(2) B 1
    H H12C -0.1007 0.2507 0.0773 0.029 Uiso calc PR 0.853(2) B 1
    C C13B -0.0199(4) 0.3982(4) 0.0380(2) 0.0222(8) Uani d PDU 0.853(2) B 1
    H H13C -0.0755 0.4179 -0.0074 0.027 Uiso calc PR 0.853(2) B 1
    S S1Y -0.0509(5) 0.4042(6) 0.0261(3) 0.0182(12) Uani d PDU 0.147(2) B 2
    C C11Y -0.0421(15) 0.293(2) 0.0931(12) 0.028(5) Uiso d PDU 0.147(2) B 2
    H H11D -0.1016 0.2380 0.0947 0.034 Uiso calc PR 0.147(2) B 2
    C C12Y 0.0663(16) 0.295(2) 0.1448(13) 0.028(6) Uiso d PDU 0.147(2) B 2
    H H12D 0.0912 0.2418 0.1863 0.033 Uiso calc PR 0.147(2) B 2
    C C13Y 0.1343(15) 0.3903(17) 0.1263(10) 0.028(5) Uiso d PDU 0.147(2) B 2
    H H13D 0.2106 0.4045 0.1555 0.034 Uiso calc PR 0.147(2) B 2
loop_
    _atom_site_aniso_label
    _atom_site_aniso_U_11
    _atom_site_aniso_U_22
    _atom_site_aniso_U_33
    _atom_site_aniso_U_12
    _atom_site_aniso_U_13
    _atom_site_aniso_U_23
    Cl1A 0.0386(4) 0.0458(5) 0.0426(5) -0.0123(4) 0.0056(4) 0.0065(4)
    F1A 0.0116(6) 0.0517(10) 0.0204(7) -0.0127(7) 0.0036(6) 0.0033(7)
    O1A 0.0269(9) 0.0264(9) 0.0285(10) -0.0043(8) 0.0090(8) 0.0000(8)
    C1A 0.0317(15) 0.0328(15) 0.0268(14) 0.0066(12) 0.0090(12) -0.0026(12)
    C2A 0.0403(17) 0.0429(17) 0.0254(15) 0.0147(15) 0.0074(14) -0.0034(13)
    C3A 0.081(2) 0.0263(14) 0.0353(16) 0.0153(16) 0.0295(17) 0.0072(12)
    C4A 0.069(2) 0.0250(14) 0.0328(16) 0.0000(16) 0.0216(16) 0.0028(13)
    C5A 0.0544(17) 0.0239(13) 0.0264(13) -0.0046(13) 0.0225(12) -0.0031(11)
    C6A 0.0343(14) 0.0207(11) 0.0227(12) 0.0018(11) 0.0138(11) -0.0031(9)
    C7A 0.0270(12) 0.0229(12) 0.0233(12) 0.0017(11) 0.0094(10) -0.0029(10)
    C8A 0.0279(13) 0.0218(12) 0.0264(13) -0.0039(10) 0.0102(11) 0.0016(10)
    C9A 0.0295(13) 0.0158(10) 0.0185(11) 0.0010(10) 0.0089(10) -0.0008(9)
    C10A 0.0254(12) 0.0199(11) 0.0193(11) -0.0015(10) 0.0110(10) -0.0031(9)
    S1A 0.0276(4) 0.0256(4) 0.0234(4) -0.0015(3) 0.0078(3) 0.0045(3)
    C11A 0.0287(19) 0.044(2) 0.0208(18) -0.0121(17) 0.0050(15) -0.0007(15)
    C12A 0.0340(17) 0.0274(17) 0.0274(18) -0.0059(15) 0.0130(14) -0.0062(14)
    C13A 0.0245(15) 0.0188(14) 0.0354(17) -0.0091(13) 0.0172(13) -0.0001(12)
    Cl1B 0.0370(4) 0.0403(4) 0.0428(4) -0.0098(3) 0.0053(4) 0.0077(4)
    F1B 0.0074(6) 0.0587(11) 0.0163(7) -0.0102(7) -0.0037(5) 0.0189(7)
    O1B 0.0227(9) 0.0250(9) 0.0307(10) -0.0037(8) 0.0059(8) 0.0044(8)
    C1B 0.0251(13) 0.0275(13) 0.0227(13) 0.0006(11) 0.0076(11) 0.0039(11)
    C2B 0.0312(15) 0.0475(18) 0.0287(15) 0.0180(14) 0.0111(12) 0.0114(13)
    C3B 0.0498(17) 0.0322(14) 0.0287(14) 0.0198(14) 0.0196(13) 0.0133(12)
    C4B 0.0592(19) 0.0254(13) 0.0247(14) 0.0095(13) 0.0235(13) 0.0042(11)
    C5B 0.0328(14) 0.0222(12) 0.0212(12) -0.0005(11) 0.0108(11) -0.0018(10)
    C6B 0.0231(12) 0.0189(11) 0.0222(12) 0.0012(9) 0.0108(10) -0.0025(9)
    C7B 0.0229(11) 0.0195(11) 0.0210(12) 0.0001(10) 0.0096(10) 0.0004(9)
    C8B 0.0256(13) 0.0210(12) 0.0220(12) -0.0015(10) 0.0059(10) -0.0003(10)
    C9B 0.0278(13) 0.0172(11) 0.0253(13) -0.0019(10) 0.0108(11) -0.0005(10)
    C10B 0.0208(11) 0.0191(11) 0.0187(11) 0.0013(10) 0.0061(9) -0.0008(9)
    S1B 0.0200(4) 0.0232(3) 0.0219(4) -0.0004(3) 0.0051(3) 0.0069(3)
    C11B 0.0279(15) 0.0198(15) 0.0219(15) 0.0022(12) 0.0132(12) 0.0063(11)
    C12B 0.0255(15) 0.0203(14) 0.0292(17) -0.0052(12) 0.0117(13) -0.0045(12)
    C13B 0.0195(16) 0.0220(15) 0.0212(16) 0.0032(13) 0.0005(13) 0.0009(12)
    S1Y 0.006(2) 0.029(2) 0.015(2) -0.0037(18) -0.0044(16) 0.0052(18)
_geom_special_details
;
All e.s.d.'s (except the e.s.d. in the dihedral angle between two l.s. planes)
are estimated using the full covariance matrix. The cell e.s.d.'s are taken
into account individually in the estimation of e.s.d.'s in distances, angles
and torsion angles; correlations between e.s.d.'s in cell parameters are only
used when they are defined by crystal symmetry. An approximate (isotropic)
treatment of cell e.s.d.'s is used for estimating e.s.d.'s involving l.s.
planes.
;
loop_
    _geom_bond_atom_site_label_1
    _geom_bond_atom_site_label_2
    _geom_bond_site_symmetry_2
    _geom_bond_distance
    _geom_bond_publ_flag
    Cl1A C1A . 1.661(4) ?
    F1A C5A . 1.407(4) ?
    O1A C9A . 1.245(3) ?
    C1A C2A . 1.405(5) ?
    C1A C6A . 1.413(4) ?
    C2A C3A . 1.385(6) ?
    C2A H2AA . 0.9300 ?
    C3A C4A . 1.365(6) ?
    C3A H3AA . 0.9300 ?
    C4A C5A . 1.355(5) ?
    C4A H4AA . 0.9300 ?
    C5A C6A . 1.410(4) ?
    C6A C7A . 1.458(4) ?
    C7A C8A . 1.331(4) ?
    C7A H7AA . 0.9300 ?
    C8A C9A . 1.466(4) ?
    C8A H8AA . 0.9300 ?
    C9A C10A . 1.470(4) ?
    C10A C11X . 1.384(14) ?
    C10A C11A . 1.394(5) ?
    C10A S1X . 1.631(6) ?
    C10A S1A . 1.688(3) ?
    S1A C13A . 1.712(4) ?
    C11A C12A . 1.431(6) ?
    C11A H11A . 0.9300 ?
    C12A C13A . 1.372(5) ?
    C12A H12A . 0.9300 ?
    C13A H13A . 0.9300 ?
    S1X C13X . 1.718(14) ?
    C11X C12X . 1.418(16) ?
    C11X H11B . 0.9300 ?
    C12X C13X . 1.377(15) ?
    C12X H12B . 0.9300 ?
    C13X H13B . 0.9300 ?
    Cl1B C1B . 1.697(3) ?
    F1B C5B . 1.430(3) ?
    O1B C9B . 1.237(3) ?
    C1B C6B . 1.392(4) ?
    C1B C2B . 1.405(4) ?
    C2B C3B . 1.380(5) ?
    C2B H2BA . 0.9300 ?
    C3B C4B . 1.363(5) ?
    C3B H3BA . 0.9300 ?
    C4B C5B . 1.377(4) ?
    C4B H4BA . 0.9300 ?
    C5B C6B . 1.395(4) ?
    C6B C7B . 1.464(4) ?
    C7B C8B . 1.351(4) ?
    C7B H7BA . 0.9300 ?
    C8B C9B . 1.474(4) ?
    C8B H8BA . 0.9300 ?
    C9B C10B . 1.467(4) ?
    C10B C13Y . 1.355(14) ?
    C10B C13B . 1.363(5) ?
    C10B S1Y . 1.671(6) ?
    C10B S1B . 1.704(3) ?
    S1B C11B . 1.700(4) ?
    C11B C12B . 1.366(5) ?
    C11B H11C . 0.9300 ?
    C12B C13B . 1.409(6) ?
    C12B H12C . 0.9300 ?
    C13B H13C . 0.9300 ?
    S1Y C11Y . 1.692(16) ?
    C11Y C12Y . 1.369(16) ?
    C11Y H11D . 0.9300 ?
    C12Y C13Y . 1.402(17) ?
    C12Y H12D . 0.9300 ?
    C13Y H13D . 0.9300 ?
loop_
    _geom_angle_atom_site_label_1
    _geom_angle_atom_site_label_2
    _geom_angle_atom_site_label_3
    _geom_angle_site_symmetry_1
    _geom_angle_site_symmetry_3
    _geom_angle
    _geom_angle_publ_flag
    C2A C1A C6A . . 120.6(3) ?
    C2A C1A Cl1A . . 117.3(3) ?
    C6A C1A Cl1A . . 122.0(2) ?
    C3A C2A C1A . . 120.4(3) ?
    C3A C2A H2AA . . 119.8 ?
    C1A C2A H2AA . . 119.8 ?
    C4A C3A C2A . . 120.5(3) ?
    C4A C3A H3AA . . 119.7 ?
    C2A C3A H3AA . . 119.7 ?
    C5A C4A C3A . . 118.4(4) ?
    C5A C4A H4AA . . 120.8 ?
    C3A C4A H4AA . . 120.8 ?
    C4A C5A F1A . . 113.8(3) ?
    C4A C5A C6A . . 125.6(3) ?
    F1A C5A C6A . . 120.5(3) ?
    C5A C6A C1A . . 114.5(3) ?
    C5A C6A C7A . . 118.2(3) ?
    C1A C6A C7A . . 127.4(3) ?
    C8A C7A C6A . . 131.3(3) ?
    C8A C7A H7AA . . 114.4 ?
    C6A C7A H7AA . . 114.4 ?
    C7A C8A C9A . . 121.3(3) ?
    C7A C8A H8AA . . 119.4 ?
    C9A C8A H8AA . . 119.4 ?
    O1A C9A C8A . . 122.5(3) ?
    O1A C9A C10A . . 119.5(2) ?
    C8A C9A C10A . . 118.0(2) ?
    C11X C10A C11A . . 110.8(7) ?
    C11X C10A C9A . . 120.4(7) ?
    C11A C10A C9A . . 128.6(3) ?
    C11X C10A S1X . . 114.8(7) ?
    C9A C10A S1X . . 124.2(3) ?
    C11A C10A S1A . . 111.9(3) ?
    C9A C10A S1A . . 119.5(2) ?
    S1X C10A S1A . . 116.3(3) ?
    C10A S1A C13A . . 92.04(16) ?
    C10A C11A C12A . . 112.2(4) ?
    C10A C11A H11A . . 123.9 ?
    C12A C11A H11A . . 123.9 ?
    C13A C12A C11A . . 110.8(4) ?
    C13A C12A H12A . . 124.6 ?
    C11A C12A H12A . . 124.6 ?
    C12A C13A S1A . . 112.9(3) ?
    C12A C13A H13A . . 123.5 ?
    S1A C13A H13A . . 123.5 ?
    C10A S1X C13X . . 91.6(6) ?
    C10A C11X C12X . . 109.3(11) ?
    C10A C11X H11B . . 125.3 ?
    C12X C11X H11B . . 125.3 ?
    C13X C12X C11X . . 111.7(13) ?
    C13X C12X H12B . . 124.1 ?
    C11X C12X H12B . . 124.1 ?
    C12X C13X S1X . . 111.1(11) ?
    C12X C13X H13B . . 124.4 ?
    S1X C13X H13B . . 124.4 ?
    C6B C1B C2B . . 123.5(3) ?
    C6B C1B Cl1B . . 121.7(2) ?
    C2B C1B Cl1B . . 114.7(2) ?
    C3B C2B C1B . . 118.5(3) ?
    C3B C2B H2BA . . 120.8 ?
    C1B C2B H2BA . . 120.8 ?
    C4B C3B C2B . . 120.7(3) ?
    C4B C3B H3BA . . 119.6 ?
    C2B C3B H3BA . . 119.6 ?
    C3B C4B C5B . . 118.6(3) ?
    C3B C4B H4BA . . 120.7 ?
    C5B C4B H4BA . . 120.7 ?
    C4B C5B C6B . . 125.1(3) ?
    C4B C5B F1B . . 115.3(3) ?
    C6B C5B F1B . . 119.5(2) ?
    C1B C6B C5B . . 113.6(3) ?
    C1B C6B C7B . . 128.1(3) ?
    C5B C6B C7B . . 118.3(2) ?
    C8B C7B C6B . . 130.2(3) ?
    C8B C7B H7BA . . 114.9 ?
    C6B C7B H7BA . . 114.9 ?
    C7B C8B C9B . . 119.2(3) ?
    C7B C8B H8BA . . 120.4 ?
    C9B C8B H8BA . . 120.4 ?
    O1B C9B C10B . . 119.8(3) ?
    O1B C9B C8B . . 123.0(3) ?
    C10B C9B C8B . . 117.1(2) ?
    C13Y C10B C13B . . 99.8(8) ?
    C13Y C10B C9B . . 128.5(8) ?
    C13B C10B C9B . . 131.5(3) ?
    C13Y C10B S1Y . . 107.3(8) ?
    C9B C10B S1Y . . 124.2(3) ?
    C13B C10B S1B . . 110.7(3) ?
    C9B C10B S1B . . 117.7(2) ?
    S1Y C10B S1B . . 118.0(3) ?
    C11B S1B C10B . . 92.09(15) ?
    C12B C11B S1B . . 112.3(3) ?
    C12B C11B H11C . . 123.9 ?
    S1B C11B H11C . . 123.9 ?
    C11B C12B C13B . . 111.1(3) ?
    C11B C12B H12C . . 124.4 ?
    C13B C12B H12C . . 124.4 ?
    C10B C13B C12B . . 113.8(3) ?
    C10B C13B H13C . . 123.1 ?
    C12B C13B H13C . . 123.1 ?
    C10B S1Y C11Y . . 95.7(6) ?
    C12Y C11Y S1Y . . 109.6(13) ?
    C12Y C11Y H11D . . 125.2 ?
    S1Y C11Y H11D . . 125.2 ?
    C11Y C12Y C13Y . . 110.5(15) ?
    C11Y C12Y H12D . . 124.7 ?
    C13Y C12Y H12D . . 124.7 ?
    C10B C13Y C12Y . . 116.8(13) ?
    C10B C13Y H13D . . 121.6 ?
    C12Y C13Y H13D . . 121.6 ?
loop_
    _geom_torsion_atom_site_label_1
    _geom_torsion_atom_site_label_2
    _geom_torsion_atom_site_label_3
    _geom_torsion_atom_site_label_4
    _geom_torsion_site_symmetry_1
    _geom_torsion_site_symmetry_2
    _geom_torsion_site_symmetry_3
    _geom_torsion_site_symmetry_4
    _geom_torsion
    _geom_torsion_publ_flag
    C6A C1A C2A C3A . . . . -0.5(5) ?
    Cl1A C1A C2A C3A . . . . -177.4(3) ?
    C1A C2A C3A C4A . . . . 1.3(5) ?
    C2A C3A C4A C5A . . . . -1.7(5) ?
    C3A C4A C5A F1A . . . . 177.4(3) ?
    C3A C4A C5A C6A . . . . 1.4(5) ?
    C4A C5A C6A C1A . . . . -0.5(5) ?
    F1A C5A C6A C1A . . . . -176.3(3) ?
    C4A C5A C6A C7A . . . . 179.7(3) ?
    F1A C5A C6A C7A . . . . 3.9(4) ?
    C2A C1A C6A C5A . . . . 0.1(4) ?
    Cl1A C1A C6A C5A . . . . 176.8(2) ?
    C2A C1A C6A C7A . . . . 179.8(3) ?
    Cl1A C1A C6A C7A . . . . -3.4(5) ?
    C5A C6A C7A C8A . . . . -177.9(3) ?
    C1A C6A C7A C8A . . . . 2.3(5) ?
    C6A C7A C8A C9A . . . . 178.5(3) ?
    C7A C8A C9A O1A . . . . -0.3(4) ?
    C7A C8A C9A C10A . . . . 179.3(3) ?
    O1A C9A C10A C11X . . . . 8.0(11) ?
    C8A C9A C10A C11X . . . . -171.6(11) ?
    O1A C9A C10A C11A . . . . -178.8(4) ?
    C8A C9A C10A C11A . . . . 1.6(5) ?
    O1A C9A C10A S1X . . . . 178.4(3) ?
    C8A C9A C10A S1X . . . . -1.2(4) ?
    O1A C9A C10A S1A . . . . -0.2(4) ?
    C8A C9A C10A S1A . . . . -179.8(2) ?
    C11X C10A S1A C13A . . . . 81(5) ?
    C11A C10A S1A C13A . . . . -1.0(3) ?
    C9A C10A S1A C13A . . . . -179.7(2) ?
    S1X C10A S1A C13A . . . . 1.6(3) ?
    C11X C10A C11A C12A . . . . -6.0(11) ?
    C9A C10A C11A C12A . . . . -179.8(3) ?
    S1X C10A C11A C12A . . . . -151(5) ?
    S1A C10A C11A C12A . . . . 1.6(5) ?
    C10A C11A C12A C13A . . . . -1.5(6) ?
    C11A C12A C13A S1A . . . . 0.8(5) ?
    C10A S1A C13A C12A . . . . 0.1(3) ?
    C11X C10A S1X C13X . . . . -7.8(13) ?
    C11A C10A S1X C13X . . . . 29(4) ?
    C9A C10A S1X C13X . . . . -178.6(8) ?
    S1A C10A S1X C13X . . . . 0.0(8) ?
    C11A C10A C11X C12X . . . . 9.6(18) ?
    C9A C10A C11X C12X . . . . -176.1(11) ?
    S1X C10A C11X C12X . . . . 12.7(19) ?
    S1A C10A C11X C12X . . . . -91(6) ?
    C10A C11X C12X C13X . . . . -12(2) ?
    C11X C12X C13X S1X . . . . 7(2) ?
    C10A S1X C13X C12X . . . . 0.4(16) ?
    C6B C1B C2B C3B . . . . -1.5(5) ?
    Cl1B C1B C2B C3B . . . . 175.4(3) ?
    C1B C2B C3B C4B . . . . -0.2(5) ?
    C2B C3B C4B C5B . . . . 0.7(5) ?
    C3B C4B C5B C6B . . . . 0.6(5) ?
    C3B C4B C5B F1B . . . . -176.4(3) ?
    C2B C1B C6B C5B . . . . 2.5(4) ?
    Cl1B C1B C6B C5B . . . . -174.2(2) ?
    C2B C1B C6B C7B . . . . -178.7(3) ?
    Cl1B C1B C6B C7B . . . . 4.6(4) ?
    C4B C5B C6B C1B . . . . -2.1(4) ?
    F1B C5B C6B C1B . . . . 174.8(3) ?
    C4B C5B C6B C7B . . . . 179.0(3) ?
    F1B C5B C6B C7B . . . . -4.1(4) ?
    C1B C6B C7B C8B . . . . 5.9(5) ?
    C5B C6B C7B C8B . . . . -175.4(3) ?
    C6B C7B C8B C9B . . . . -178.0(3) ?
    C7B C8B C9B O1B . . . . -3.7(4) ?
    C7B C8B C9B C10B . . . . 175.0(3) ?
    O1B C9B C10B C13Y . . . . -3.0(13) ?
    C8B C9B C10B C13Y . . . . 178.2(12) ?
    O1B C9B C10B C13B . . . . -176.5(4) ?
    C8B C9B C10B C13B . . . . 4.7(5) ?
    O1B C9B C10B S1Y . . . . 178.4(4) ?
    C8B C9B C10B S1Y . . . . -0.4(5) ?
    O1B C9B C10B S1B . . . . 1.6(4) ?
    C8B C9B C10B S1B . . . . -177.1(2) ?
    C13Y C10B S1B C11B . . . . -19(5) ?
    C13B C10B S1B C11B . . . . -1.8(3) ?
    C9B C10B S1B C11B . . . . 179.7(3) ?
    S1Y C10B S1B C11B . . . . 2.7(3) ?
    C10B S1B C11B C12B . . . . 1.5(3) ?
    S1B C11B C12B C13B . . . . -0.9(5) ?
    C13Y C10B C13B C12B . . . . 5.0(11) ?
    C9B C10B C13B C12B . . . . 179.9(3) ?
    S1Y C10B C13B C12B . . . . -150(3) ?
    S1B C10B C13B C12B . . . . 1.6(4) ?
    C11B C12B C13B C10B . . . . -0.5(5) ?
    C13Y C10B S1Y C11Y . . . . 1.6(14) ?
    C13B C10B S1Y C11Y . . . . 28(2) ?
    C9B C10B S1Y C11Y . . . . -179.5(10) ?
    S1B C10B S1Y C11Y . . . . -2.8(10) ?
    C10B S1Y C11Y C12Y . . . . -1(2) ?
    S1Y C11Y C12Y C13Y . . . . 1(3) ?
    C13B C10B C13Y C12Y . . . . -5(2) ?
    C9B C10B C13Y C12Y . . . . 179.7(16) ?
    S1Y C10B C13Y C12Y . . . . -1(2) ?
    S1B C10B C13Y C12Y . . . . 159(6) ?
    C11Y C12Y C13Y C10B . . . . 0(3) ?
loop_
    _geom_hbond_atom_site_label_D
    _geom_hbond_atom_site_label_H
    _geom_hbond_atom_site_label_A
    _geom_hbond_site_symmetry_A
    _geom_hbond_distance_DH
    _geom_hbond_distance_HA
    _geom_hbond_distance_DA
    _geom_hbond_angle_DHA
    _geom_hbond_publ_flag
    C7A H7AA F1A 1_555 0.93 2.3928 2.814(4) 107 y
    C7A H7AA O1A 1_555 0.93 2.4541 2.827(4) 104 y
    C8A H8AA Cl1A 1_555 0.93 2.4369 3.103(3) 129 y
    C7B H7BA F1B 1_555 0.93 2.3735 2.794(3) 107 y
    C7B H7BA O1B 1_555 0.93 2.4337 2.812(3) 104 y
    C8B H8BA Cl1B 1_555 0.93 2.4630 3.105(3) 126 y
    C11A H11A F1A 3_555 0.93 2.5353 3.375(6) 150 y
    C12A H12A O1A 3_555 0.93 2.5106 3.402(5) 161 y
    C12B H12C O1B 3_445 0.93 2.5001 3.427(4) 174 y
    C3A H3AA Cg1 2_555 0.93 3.0605 3.748(4) 132 y
    C3A H3AA Cg3 2_555 0.93 3.1388 3.825(7) 132 y
    C3B H3BA Cg5 2_564 0.93 3.0180 3.778(4) 140 y
    C11B H11C Cg6 2_565 0.93 2.8123 3.677(4) 155 y
    C13A H13A Cg2 2_564 0.93 2.8224 3.608(4) 143 y
    C13A H13A Cg4 2_564 0.93 2.8232 3.625(8) 145 y
    C12X H12B Cg2 2_564 0.93 3.2081 3.835(16) 126 y
    C12X H12B Cg4 2_564 0.93 3.1837 3.840(18) 129 y
    C12Y H12D Cg6 2_565 0.93 3.0412 3.79(2) 139 y
