# Supplementary material for: 3-(2-Chloro-6-fluoro­phen­yl)-1-(2-thien­yl)prop-2-en-1-one
Source: Acta Crystallogr Sect E Struct Rep Online. 2008 Aug 9;64(Pt 9):o1720–1. doi: 10.1107/S1600536808024872 (PMC2960501; doi:10.1107/S1600536808024872)
Supplement: Supplementary file 2 [file e-64-o1720-Isup2.hkl]

# 
# h,k,l, Fc-squared, Fo-squared, sigma(Fo-squared) and status flag 
# 
data_I
_shelx_title ' patil118m in Cc  (100K)' 
_shelx_refln_list_code          4 
_shelx_F_calc_maximum      360.85 
_exptl_crystal_F_000      1088.00 
_reflns_d_resolution_high  0.7108 
 
loop_ 
 _symmetry_equiv_pos_as_xyz 
 'x, y, z' 
 'x, -y, z+1/2' 
 'x+1/2, y+1/2, z' 
 'x+1/2, -y+1/2, z+1/2' 
 
_cell_length_a    12.1137 
_cell_length_b    10.5012 
_cell_length_c    18.6689 
_cell_angle_alpha  90.000 
_cell_angle_beta  107.882 
_cell_angle_gamma  90.000 
 
_shelx_F_squared_multiplier     1.000 
 
loop_ 
 _refln_index_h 
 _refln_index_k 
 _refln_index_l 
 _refln_F_squared_calc 
 _refln_F_squared_meas 
 _refln_F_squared_sigma 
 _refln_observed_status 
   4   0 -26      490.58      483.05    111.96 o 
   6   0 -26       42.76      -13.03     49.70 o 
   5   1 -26      133.64      332.01     90.48 o 
   7   1 -26       21.81       50.19     55.25 o 
   1   1 -25      405.60      367.71     66.34 o 
   3   1 -25      150.15      185.19     53.14 o 
   5   1 -25      100.09      114.61     66.35 o 
   7   1 -25        9.68        6.51     53.81 o 
   9   1 -25      121.47      121.61     69.25 o 
   2   2 -25        8.88        9.65     51.39 o 
   4   2 -25       73.81       69.49     58.15 o 
   6   2 -25      405.33      392.09     95.07 o 
   8   2 -25       56.39      171.79     70.70 o 
   3   3 -25      253.16      286.41     83.24 o 
   5   3 -25      303.10      288.34     86.86 o 
   7   3 -25       52.16       34.68     34.85 o 
   4   4 -25       21.45       29.20     59.60 o 
   6   4 -25      139.41      162.55     45.39 o 
   0   0 -24      473.55      272.41     84.21 o 
   2   0 -24      631.07      435.76     98.93 o 
   4   0 -24      106.44       95.79     64.42 o 
  -1   1 -24      170.94      257.46     59.06 o 
   1   1 -24      109.21       91.83     45.28 o 
   3   1 -24      250.77      278.93     77.69 o 
   5   1 -24      294.74      291.23     82.28 o 
   7   1 -24      200.88      314.39     82.04 o 
  11   1 -24      284.42      192.79     62.73 o 
   0   2 -24      106.21      188.32     55.69 o 
   2   2 -24       46.14       35.95     52.36 o 
   4   2 -24       46.70      -11.34     48.98 o 
   6   2 -24       63.82       25.09     52.84 o 
   8   2 -24       71.14       63.90     32.67 o 
  10   2 -24       76.92      108.40     40.92 o 
   1   3 -24      121.52      131.02     68.28 o 
   3   3 -24      100.49       59.60     54.05 o 
   5   3 -24       30.00       23.29     46.09 o 
   7   3 -24       51.36        2.25     39.09 o 
   9   3 -24      163.58      131.24     42.38 o 
   0   4 -24       69.26      124.26     67.32 o 
   2   4 -24      695.83      844.74    125.95 o 
   4   4 -24       93.37      102.10     39.41 o 
   6   4 -24       87.60      135.68     40.26 o 
   8   4 -24       83.28       56.06     34.59 o 
   3   5 -24      230.19      210.85     48.00 o 
   5   5 -24      534.14      587.44     70.98 o 
   7   5 -24       33.60       25.60     33.29 o 
  -3   1 -23      176.79       98.26     49.02 o 
  -1   1 -23      162.27      253.89     55.18 o 
   1   1 -23       54.34       71.13     48.62 o 
   3   1 -23       63.59      -17.37     40.54 o 
   5   1 -23       40.26      103.51     57.91 o 
   9   1 -23      585.20      419.11     75.52 o 
  11   1 -23      305.05      353.00     77.45 o 
  -2   2 -23      575.66      580.06     79.25 o 
   0   2 -23      107.27       84.38     42.39 o 
   2   2 -23      900.99      813.37    118.95 o 
   4   2 -23      239.34      255.52     75.28 o 
   6   2 -23      231.64      275.69     61.05 o 
   8   2 -23      484.77      499.37     67.68 o 
  10   2 -23      696.62      775.07     75.74 o 
  12   2 -23       13.59       19.54     40.29 o 
  -1   3 -23       20.63      151.04     73.11 o 
   1   3 -23      187.00      145.25     67.80 o 
   3   3 -23       19.82      -59.84     42.95 o 
   5   3 -23      133.73       73.70     31.53 o 
   7   3 -23      132.41       71.44     34.90 o 
   9   3 -23      173.82      141.17     72.26 o 
  11   3 -23       99.81      239.84     69.97 o 
   0   4 -23      794.23      851.98    126.43 o 
   2   4 -23      108.22      112.43     37.85 o 
   4   4 -23      766.76      707.17    215.83 o 
   6   4 -23      183.44      151.87     39.71 o 
   8   4 -23      171.21      186.90     44.80 o 
  10   4 -23       30.59      109.54     52.36 o 
  -1   5 -23       35.57       63.94     62.49 o 
   1   5 -23      368.70      425.07     62.49 o 
   3   5 -23       11.20       33.32     33.60 o 
   5   5 -23      188.93      113.99     94.95 o 
   7   5 -23       23.30       75.33     34.50 o 
   9   5 -23       24.82       -6.51     34.26 o 
   2   6 -23      743.11      732.68     78.66 o 
   4   6 -23      132.88       83.20     40.57 o 
   6   6 -23      149.92      179.90     48.08 o 
   8   6 -23       62.41       77.45     48.74 o 
   5   7 -23      717.59      770.18     81.66 o 
  -4   0 -22      469.04      433.59    103.99 o 
  -2   0 -22       24.24        1.45     52.60 o 
   0   0 -22      171.91      205.57     68.28 o 
   2   0 -22      432.37      460.85     94.34 o 
  10   0 -22     1040.13      827.12     99.65 o 
  12   0 -22      270.77      345.28     77.69 o 
  -3   1 -22      917.92      883.15     98.56 o 
  -1   1 -22      183.96       78.11     46.93 o 
   1   1 -22      121.73      140.67     58.63 o 
   3   1 -22     1006.50      877.07    117.99 o 
   5   1 -22       82.19       51.63     53.57 o 
   7   1 -22      582.93      588.01     78.18 o 
   9   1 -22      301.60      371.82     70.70 o 
  11   1 -22      125.44      105.11     34.56 o 
  13   1 -22      153.17      104.59     39.35 o 
  -4   2 -22       97.87       40.89     47.47 o 
  -2   2 -22      106.94      146.76     48.11 o 
   0   2 -22      101.58      114.85     60.08 o 
   2   2 -22      391.58      298.47     78.42 o 
   4   2 -22       67.91       58.10     30.03 o 
   6   2 -22      200.97      211.18     41.50 o 
   8   2 -22       15.19       28.25     28.61 o 
  10   2 -22       38.41       21.66     30.65 o 
  12   2 -22       81.60       17.13     39.81 o 
  -3   3 -22      483.21      491.71     74.00 o 
  -1   3 -22      407.27      511.28    102.06 o 
   1   3 -22      197.49       55.50     53.57 o 
   3   3 -22      144.63      100.45     36.41 o 
   5   3 -22       50.69       22.15     26.13 o 
   7   3 -22       14.16       17.52     28.11 o 
   9   3 -22       12.12       57.54     33.16 o 
  11   3 -22       71.42      193.99     61.53 o 
  -2   4 -22       68.95       60.32     56.70 o 
   0   4 -22       88.18      162.85     49.58 o 
   2   4 -22      469.37      414.30     57.68 o 
   4   4 -22      292.35      276.35     54.17 o 
   6   4 -22     1223.38     1153.68     85.85 o 
   8   4 -22       22.19       37.22     29.19 o 
  10   4 -22       93.40      -20.03     32.33 o 
  12   4 -22      422.73      408.50     85.66 o 
  -1   5 -22       82.14       48.08     35.77 o 
   1   5 -22      537.63      729.30     73.42 o 
   3   5 -22      863.58      992.81     83.07 o 
   5   5 -22       77.68       71.38     35.80 o 
   7   5 -22        8.11       47.21     32.97 o 
   9   5 -22      158.41      140.91     52.84 o 
  11   5 -22        1.76       21.96     39.09 o 
   0   6 -22       12.88        5.25     33.51 o 
   2   6 -22       14.63       56.24     36.55 o 
   4   6 -22       63.10       42.96     46.69 o 
   6   6 -22      210.21      242.99     49.63 o 
   8   6 -22      130.86       97.24     48.74 o 
  10   6 -22      218.24      204.13     63.70 o 
   1   7 -22        8.11       15.51     33.87 o 
   3   7 -22      132.70      209.67     50.74 o 
   5   7 -22      104.17       70.32     49.83 o 
   7   7 -22       57.10       51.38     34.56 o 
   4   8 -22      196.35      273.62     57.28 o 
  -5   1 -21      104.57      174.20     55.85 o 
  -3   1 -21      372.65      496.30     71.03 o 
  -1   1 -21      239.18      114.78     41.34 o 
   1   1 -21       81.64      146.94     57.43 o 
   3   1 -21      406.46      482.09     89.03 o 
   5   1 -21      231.84      155.87     43.43 o 
   7   1 -21      136.05      153.22     48.26 o 
   9   1 -21      230.97      177.56     36.45 o 
  11   1 -21      398.35      510.88     78.18 o 
  13   1 -21       90.99       38.13     30.09 o 
  -4   2 -21      707.64      673.85     79.99 o 
  -2   2 -21      260.17      196.30     49.76 o 
   0   2 -21      128.06      197.61     66.35 o 
   2   2 -21      134.12      194.04     58.63 o 
   4   2 -21      191.08      210.42     52.36 o 
   6   2 -21      392.86      477.19     55.07 o 
   8   2 -21      547.97      593.89     60.93 o 
  10   2 -21       22.62       26.60     27.76 o 
  12   2 -21      565.05      628.53     66.94 o 
  -3   3 -21      147.45      176.82     49.62 o 
  -1   3 -21      273.40      273.86     74.56 o 
   1   3 -21      738.11      855.85    123.78 o 
   3   3 -21      112.72      123.42     35.48 o 
   5   3 -21      499.06      484.47     56.46 o 
   7   3 -21      230.09      273.34     67.32 o 
   9   3 -21       26.10        3.21     24.63 o 
  11   3 -21      104.97       32.57     39.81 o 
  13   3 -21      161.65       65.92     40.08 o 
  -4   4 -21       93.55      156.38     52.85 o 
  -2   4 -21      482.10      460.89     61.32 o 
   0   4 -21      458.36      561.50     63.34 o 
   2   4 -21       90.86      123.30     65.99 o 
   4   4 -21       36.26       94.97     34.40 o 
   6   4 -21      112.17       60.59     65.03 o 
   8   4 -21     1681.14     1668.99     98.60 o 
  10   4 -21      312.89      522.62     86.86 o 
  12   4 -21       14.35       36.20     42.83 o 
  -3   5 -21       79.50       89.14     39.55 o 
  -1   5 -21       90.97       98.41     40.33 o 
   1   5 -21      272.97      263.48     53.08 o 
   3   5 -21        8.36       47.39     31.69 o 
   5   5 -21      334.16      357.77    101.46 o 
   7   5 -21       17.31        9.02     43.43 o 
   9   5 -21        1.55       17.37     34.75 o 
  11   5 -21      141.81      259.38     67.32 o 
  -2   6 -21       12.93       43.91     35.34 o 
   0   6 -21     1466.12     1832.85    113.57 o 
   2   6 -21      643.22      593.02     68.35 o 
   4   6 -21     1020.45     1132.23     86.94 o 
   6   6 -21      123.76      122.21     38.43 o 
   8   6 -21      109.63       84.21     44.40 o 
  10   6 -21      709.32      725.54    107.13 o 
  -1   7 -21     1109.19      974.48    110.99 o 
   1   7 -21      254.88      167.41     46.30 o 
   3   7 -21       49.21       87.26     43.31 o 
   5   7 -21       31.29       77.95     39.18 o 
   7   7 -21       77.20       96.72     63.82 o 
   9   7 -21      141.26      172.76     60.08 o 
   0   8 -21      546.30      540.02     74.55 o 
   2   8 -21      142.39      132.07     47.14 o 
   4   8 -21        4.15       46.72     34.58 o 
   6   8 -21       63.33       41.49     36.11 o 
   8   8 -21      174.95      260.59     72.14 o 
  -6   0 -20      241.48      278.68     85.90 o 
  -4   0 -20       35.07       84.21     60.08 o 
  -2   0 -20      882.45      800.82    114.13 o 
   0   0 -20     2751.10     2929.92    206.06 o 
   6   0 -20     4289.77     4352.78    232.36 o 
   8   0 -20       74.77      171.55     48.50 o 
  10   0 -20     1008.49      697.55     91.45 o 
  12   0 -20       61.40       60.80     45.12 o 
  14   0 -20       56.15      184.47     57.31 o 
  -5   1 -20       31.12       92.49     46.98 o 
  -3   1 -20       51.13       32.45     36.17 o 
  -1   1 -20      544.26      487.00     65.61 o 
   1   1 -20      421.14      463.27     83.97 o 
   3   1 -20      242.55      188.77     36.60 o 
   5   1 -20      132.50       77.69     35.47 o 
   7   1 -20     1776.15     1757.04    128.12 o 
   9   1 -20      669.62      777.96     61.97 o 
  11   1 -20      332.98      400.18     52.38 o 
  13   1 -20      145.10      162.94     32.80 o 
  -6   2 -20        3.41        2.17     56.46 o 
  -4   2 -20      413.96      460.30     68.08 o 
  -2   2 -20       17.14       14.37     31.57 o 
   0   2 -20      214.59      268.31     69.49 o 
   2   2 -20      129.56      157.78     44.52 o 
   4   2 -20      666.45      573.26     56.18 o 
   6   2 -20       86.72      100.87     32.23 o 
   8   2 -20      550.25      637.97     60.95 o 
  10   2 -20       14.36       41.07     24.77 o 
  12   2 -20       78.67       73.40     30.53 o 
  14   2 -20       21.44       47.07     26.89 o 
  -5   3 -20      153.04       80.46     49.13 o 
  -3   3 -20      279.68      324.34     58.30 o 
  -1   3 -20      157.15      258.79     80.95 o 
   1   3 -20      731.14      779.95     93.26 o 
   3   3 -20      129.14      172.43     37.39 o 
   5   3 -20       86.34       69.15     28.84 o 
   7   3 -20      623.87      661.86     61.58 o 
   9   3 -20      338.29      281.88     45.98 o 
  11   3 -20      187.30      142.84     53.32 o 
  13   3 -20      116.82       63.73     28.15 o 
  -4   4 -20       12.95       66.78     43.65 o 
  -2   4 -20      564.43      526.14     61.37 o 
   0   4 -20      102.01      141.87     42.83 o 
   2   4 -20       24.45       42.04     27.65 o 
   4   4 -20      182.50      189.37     38.45 o 
   6   4 -20      793.40      845.22     69.14 o 
   8   4 -20      166.64      106.54     34.57 o 
  10   4 -20       34.85       21.23     35.23 o 
  12   4 -20      399.13      356.05     93.62 o 
  -3   5 -20      218.48      232.93     53.69 o 
  -1   5 -20       51.56       20.99     29.30 o 
   1   5 -20      122.14      116.90     37.50 o 
   3   5 -20      288.68      264.27     46.71 o 
   5   5 -20      341.86      415.52     61.41 o 
   7   5 -20      263.70      309.54     94.46 o 
   9   5 -20       99.91      166.73     56.70 o 
  11   5 -20      167.13       95.64     39.83 o 
  -4   6 -20      108.88      101.98     50.19 o 
  -2   6 -20       67.63      101.91     40.04 o 
   0   6 -20      150.82      199.75     47.13 o 
   2   6 -20      824.03      836.83    153.10 o 
   4   6 -20      203.10      133.39     39.66 o 
   6   6 -20      135.04      122.08     38.35 o 
   8   6 -20       92.36       94.58     46.09 o 
  10   6 -20       12.98        7.24     35.95 o 
  12   6 -20      165.24      129.07     54.17 o 
  -3   7 -20      300.37      288.08     58.17 o 
  -1   7 -20       39.90       71.47     35.38 o 
   1   7 -20       10.93      -14.92     28.41 o 
   3   7 -20      206.38      120.18     46.93 o 
   5   7 -20        3.37        2.34     28.70 o 
   7   7 -20       16.97       -5.93     26.60 o 
   9   7 -20      107.40       98.44     49.70 o 
  11   7 -20      177.15      131.40     43.60 o 
   0   8 -20       13.13       43.55     36.71 o 
   2   8 -20       43.28       52.34     45.60 o 
   4   8 -20       42.06       29.96     31.58 o 
   6   8 -20      136.06      109.39     39.82 o 
   8   8 -20       19.67       58.39     45.12 o 
   1   9 -20      174.27      208.31     49.98 o 
   3   9 -20      420.44      497.23     69.65 o 
   5   9 -20      314.24      300.72    130.41 o 
   7   9 -20      261.33      276.51     76.00 o 
  -7   1 -19      302.63      257.45     88.07 o 
  -5   1 -19      226.51      331.27     59.77 o 
  -3   1 -19        0.67        0.98     30.91 o 
  -1   1 -19     1423.10     1367.58     94.94 o 
   1   1 -19      289.70      297.02     70.46 o 
   3   1 -19       92.53      112.92     37.40 o 
   5   1 -19      927.87      823.75     82.28 o 
   7   1 -19     1026.05     1019.15     64.32 o 
   9   1 -19       92.10       34.58     22.63 o 
  11   1 -19      270.14      252.63     46.09 o 
  13   1 -19       59.52       43.30     23.28 o 
  -6   2 -19       25.53       24.30     40.86 o 
  -4   2 -19      107.69       88.07     41.80 o 
  -2   2 -19      388.50      299.48     53.24 o 
   0   2 -19      431.74      424.30     64.78 o 
   2   2 -19      377.18      439.57     60.68 o 
   4   2 -19     1830.41     1727.02    119.80 o 
   6   2 -19      120.51      132.06     32.67 o 
   8   2 -19      950.03      760.50     60.53 o 
  10   2 -19       10.84       37.52     25.74 o 
  12   2 -19      148.10      131.91     31.92 o 
  14   2 -19       23.61       11.90     23.47 o 
  -5   3 -19      188.85      148.74     48.45 o 
  -3   3 -19      849.50     1020.67    135.65 o 
  -1   3 -19     1459.26     1487.61    108.22 o 
   1   3 -19      454.12      341.69     47.10 o 
   3   3 -19      692.02      754.55    102.18 o 
   5   3 -19      638.49      643.42     58.47 o 
   7   3 -19      385.23      390.12     63.58 o 
   9   3 -19      137.14      136.59     34.65 o 
  11   3 -19      842.67      929.14     60.70 o 
  13   3 -19      245.97      216.29     34.15 o 
  -6   4 -19       36.19        9.41     57.67 o 
  -4   4 -19       23.48       -2.92     26.40 o 
  -2   4 -19       20.61      -21.98     24.43 o 
   0   4 -19     1595.77     1486.29     99.77 o 
   2   4 -19      236.58      288.74     45.26 o 
   4   4 -19      311.51      367.52     49.10 o 
   6   4 -19      172.93      145.98     47.17 o 
   8   4 -19      143.84      146.77     37.76 o 
  10   4 -19      848.43      913.99    104.72 o 
  12   4 -19       39.49       35.57     30.13 o 
  14   4 -19       19.71       33.24     25.64 o 
  -5   5 -19      880.71      868.78     82.27 o 
  -3   5 -19      142.89      217.32     46.45 o 
  -1   5 -19      104.24       63.05     32.87 o 
   1   5 -19       22.68        4.68     24.25 o 
   3   5 -19      289.87      218.55     41.94 o 
   5   5 -19       51.30       78.15     29.78 o 
   7   5 -19       88.01       91.32     32.94 o 
   9   5 -19       49.17       39.33     38.36 o 
  11   5 -19       20.91       24.74     35.11 o 
  13   5 -19       48.82       50.08     34.32 o 
  -4   6 -19      333.08      276.59     55.48 o 
  -2   6 -19      326.63      278.07     51.71 o 
   0   6 -19      795.71      881.04     78.12 o 
   2   6 -19     1565.30     1769.22    102.82 o 
   4   6 -19      151.67      186.14     42.84 o 
   6   6 -19      412.25      465.03     59.11 o 
   8   6 -19      125.60      192.79     58.87 o 
  10   6 -19      394.52      501.17     69.49 o 
  12   6 -19      856.08      889.01     82.15 o 
  -3   7 -19      198.66      163.13     46.61 o 
  -1   7 -19      355.75      329.78    132.22 o 
   1   7 -19       67.49       87.96     37.40 o 
   3   7 -19      830.78      871.75     77.27 o 
   5   7 -19       68.95      142.14     40.78 o 
   7   7 -19        4.09        6.02     26.54 o 
   9   7 -19      299.76      337.56     75.52 o 
  11   7 -19      529.17      470.75     86.50 o 
  -2   8 -19       58.66       58.64     37.54 o 
   0   8 -19      740.88      928.64    115.58 o 
   2   8 -19      560.83      620.88    114.61 o 
   4   8 -19       12.34       49.70     33.34 o 
   6   8 -19       65.24       61.47     34.01 o 
   8   8 -19      566.53      479.19     88.31 o 
  10   8 -19      925.66      834.86     82.38 o 
  -1   9 -19      108.70       69.21     74.32 o 
   1   9 -19      358.19      288.87     53.33 o 
   3   9 -19      269.89      364.60     60.12 o 
   5   9 -19       82.90      145.45     42.26 o 
   7   9 -19      113.04      112.44     56.46 o 
   9   9 -19       94.56       48.93     38.88 o 
   2  10 -19       16.50       18.98     41.62 o 
   4  10 -19      116.38       24.46     34.97 o 
   6  10 -19       16.17       19.30     45.36 o 
  -6   0 -18      554.27      465.20     93.14 o 
  -4   0 -18     1186.70     1609.61    140.67 o 
  -2   0 -18      347.09      298.47     72.39 o 
   0   0 -18      143.65       95.31     48.74 o 
   4   0 -18     3912.40     3582.36    187.96 o 
   6   0 -18      237.50      252.63     49.22 o 
   8   0 -18     3320.32     3336.73    191.34 o 
  10   0 -18     3989.42     4151.55    235.74 o 
  12   0 -18      253.70      119.31     63.34 o 
  14   0 -18       13.18      -35.63     25.36 o 
  -7   1 -18       24.86      114.85     65.87 o 
  -5   1 -18      394.72      383.11    102.79 o 
  -3   1 -18      112.72       84.20     36.76 o 
  -1   1 -18      156.78      152.01     54.29 o 
   1   1 -18      989.61     1004.34     90.24 o 
   3   1 -18      421.18      436.73     56.94 o 
   5   1 -18      461.62      399.79     39.44 o 
   7   1 -18      284.92      189.22     33.00 o 
   9   1 -18      226.40      207.00     35.46 o 
  11   1 -18      138.66      172.04     27.21 o 
  13   1 -18      109.07       95.34     27.73 o 
  15   1 -18       57.40      104.13     29.53 o 
  -8   2 -18       47.40       30.16     62.73 o 
  -6   2 -18      501.72      570.33     97.24 o 
  -4   2 -18       83.08      110.54     40.06 o 
  -2   2 -18      931.86     1081.85     74.76 o 
   0   2 -18      762.79      725.94     60.64 o 
   2   2 -18      504.03      417.97     45.54 o 
   4   2 -18      324.02      297.61     42.20 o 
   6   2 -18     6388.05     6074.34    309.09 o 
   8   2 -18      716.61      723.16     56.44 o 
  10   2 -18       56.70       75.62     32.28 o 
  12   2 -18        0.72      -15.61     16.72 o 
  14   2 -18       53.30      112.44     39.56 o 
  -7   3 -18       35.48        7.00     56.94 o 
  -5   3 -18      810.12      850.73     83.61 o 
  -3   3 -18       63.01       72.36     31.95 o 
  -1   3 -18     1348.64     1361.76     83.48 o 
   1   3 -18      547.72      474.52     93.26 o 
   3   3 -18       11.92       17.27     23.16 o 
   5   3 -18       39.14       59.33     36.80 o 
   7   3 -18      368.67      296.21     43.45 o 
   9   3 -18       88.57       66.25     23.00 o 
  11   3 -18      478.08      430.39     43.72 o 
  13   3 -18      734.92      878.70     63.84 o 
  -6   4 -18       82.94       44.90     35.46 o 
  -4   4 -18       36.72       48.69     42.83 o 
  -2   4 -18       91.35       63.25     31.41 o 
   0   4 -18      306.93      322.81     38.87 o 
   2   4 -18       51.18       35.05     27.39 o 
   4   4 -18     1713.32     1816.89     93.99 o 
   6   4 -18       15.22       25.05     23.39 o 
   8   4 -18      226.96      228.81     47.17 o 
  10   4 -18     1286.63     1218.86     84.11 o 
  12   4 -18       26.14       39.96     26.48 o 
  14   4 -18       90.19       86.26     28.67 o 
  -5   5 -18     1203.43     1408.11     98.93 o 
  -3   5 -18      504.18      608.25     93.02 o 
  -1   5 -18       68.69       40.40     30.42 o 
   1   5 -18      497.40      489.55     56.22 o 
   3   5 -18      364.62      410.81     61.17 o 
   5   5 -18      269.50      215.17     65.63 o 
   7   5 -18      203.78      201.83     39.05 o 
   9   5 -18      119.07      155.04     38.49 o 
  11   5 -18       53.13       18.50     29.82 o 
  13   5 -18      195.24      103.54     32.65 o 
  -6   6 -18      162.19       91.28     42.62 o 
  -4   6 -18       96.67       54.23     36.04 o 
  -2   6 -18      110.13       54.23     31.30 o 
   0   6 -18      164.74      153.12     39.07 o 
   2   6 -18      338.68      438.46     56.02 o 
   4   6 -18     1244.77     1157.44    123.30 o 
   6   6 -18     1282.51     1341.94     88.00 o 
   8   6 -18      295.54      504.29     79.87 o 
  10   6 -18      321.90      421.65     58.09 o 
  12   6 -18       46.42       46.89     35.22 o 
  -5   7 -18      111.75      194.42     49.39 o 
  -3   7 -18      172.08      189.58     47.36 o 
  -1   7 -18      377.82      335.14    105.68 o 
   1   7 -18      130.46       73.03     31.91 o 
   3   7 -18      167.28      245.96     45.86 o 
   5   7 -18       88.83       50.70     29.50 o 
   7   7 -18       28.81       26.08     28.64 o 
   9   7 -18       60.78       29.95     30.47 o 
  11   7 -18       71.63      109.20     37.48 o 
  -4   8 -18       10.54       16.16     36.31 o 
  -2   8 -18       83.61      104.26     40.61 o 
   0   8 -18      432.03      505.69     82.52 o 
   2   8 -18      500.87      689.72     73.56 o 
   4   8 -18      181.81      117.49     38.20 o 
   6   8 -18      259.84      210.95     46.83 o 
   8   8 -18      487.57      435.29     75.28 o 
  10   8 -18      149.25       91.05     82.64 o 
  -1   9 -18      188.67      165.04     44.86 o 
   1   9 -18      325.03      314.66     56.13 o 
   3   9 -18      239.24      311.96    134.52 o 
   5   9 -18       55.84       32.98     38.97 o 
   7   9 -18      893.82      863.80    112.68 o 
   9   9 -18      361.00      408.15     59.60 o 
   0  10 -18      230.70       72.53     39.66 o 
   2  10 -18      488.95      457.97     67.20 o 
   4  10 -18       83.27      103.90     40.58 o 
   6  10 -18       12.16       20.75     41.26 o 
  -7   1 -17      291.12      272.89     80.35 o 
  -5   1 -17      263.90      334.09     66.84 o 
  -3   1 -17      481.82      459.79     57.57 o 
  -1   1 -17      755.38      706.92     95.19 o 
   1   1 -17      771.02      773.93     68.89 o 
   3   1 -17      949.79      845.94     76.00 o 
   5   1 -17      633.93      738.16    120.16 o 
   7   1 -17      450.05      423.22     41.98 o 
   9   1 -17      819.41      785.52     49.82 o 
  11   1 -17      303.91      361.96     62.65 o 
  13   1 -17      154.83      142.25     29.53 o 
  15   1 -17       62.89       98.28     29.79 o 
  -8   2 -17       39.30       32.09     56.22 o 
  -6   2 -17      309.44      204.01     50.16 o 
  -4   2 -17      320.75      380.98     41.84 o 
  -2   2 -17      761.64      740.82     64.66 o 
   0   2 -17     1313.30     1503.38    150.73 o 
   2   2 -17     2277.35     2173.45    101.69 o 
   4   2 -17      619.12      567.24     51.81 o 
   6   2 -17      697.41      609.67     46.81 o 
   8   2 -17      224.70      210.64     81.80 o 
  10   2 -17      275.00      221.64     41.20 o 
  12   2 -17      362.26      373.43     40.51 o 
  14   2 -17     1282.37     1341.30     66.67 o 
  -7   3 -17       30.21      -39.09     49.46 o 
  -5   3 -17      494.34      525.35     49.57 o 
  -3   3 -17      749.69      736.15     63.36 o 
  -1   3 -17      622.29      653.39     58.86 o 
   1   3 -17     1515.45     1407.65     81.14 o 
   3   3 -17      803.86      841.32     63.23 o 
   5   3 -17     1121.23     1018.44    154.30 o 
   7   3 -17       89.61       40.09     70.82 o 
   9   3 -17     1718.96     1747.58     64.49 o 
  11   3 -17       33.67       33.91     18.54 o 
  13   3 -17      390.99      488.39     43.25 o 
  15   3 -17      378.17      492.09     46.89 o 
  -8   4 -17      257.79      379.54    100.13 o 
  -6   4 -17       74.64       70.34     34.46 o 
  -4   4 -17      115.08      153.68     66.47 o 
  -2   4 -17        8.13       16.08     29.20 o 
   0   4 -17     1663.06     1819.42     77.35 o 
   2   4 -17     1058.70     1271.25     76.50 o 
   4   4 -17      896.77      878.06     69.25 o 
   6   4 -17      120.27       99.38     28.95 o 
   8   4 -17       58.93       51.16     24.45 o 
  10   4 -17       13.03       11.53     19.75 o 
  12   4 -17       97.45       83.11     24.02 o 
  14   4 -17      160.72       77.63     26.94 o 
  -7   5 -17      346.82      417.10     65.51 o 
  -5   5 -17      224.58      211.09     46.03 o 
  -3   5 -17      220.08      206.79     43.76 o 
  -1   5 -17      576.18      642.65     62.15 o 
   1   5 -17       29.70       87.58     30.03 o 
   3   5 -17      166.45      109.76     30.62 o 
   5   5 -17      545.82      549.91     55.72 o 
   7   5 -17      547.44      570.70     56.29 o 
   9   5 -17       63.63        0.19     31.85 o 
  11   5 -17      122.45       81.64     33.07 o 
  13   5 -17       74.43      100.82     36.63 o 
  -6   6 -17      132.90       86.51     44.01 o 
  -4   6 -17      181.04       92.89     38.38 o 
  -2   6 -17     1256.33     1293.62     90.87 o 
   0   6 -17      342.25      304.78     48.15 o 
   2   6 -17       28.40       51.15     27.80 o 
   4   6 -17      502.20      537.79     62.73 o 
   6   6 -17     1296.57     1366.32     81.89 o 
   8   6 -17       38.23        8.91     27.32 o 
  10   6 -17      246.74      397.58     74.07 o 
  12   6 -17      495.01      627.21     56.22 o 
  -5   7 -17       87.67      129.03     43.88 o 
  -3   7 -17      396.07      426.41     99.17 o 
  -1   7 -17      203.52      216.43     44.79 o 
   1   7 -17      124.50      106.89     36.75 o 
   3   7 -17      379.57      452.85     91.21 o 
   5   7 -17      350.17      328.71     50.41 o 
   7   7 -17       75.38       44.25     27.89 o 
   9   7 -17       38.38      104.90     36.64 o 
  11   7 -17       54.25       74.14     35.07 o 
  13   7 -17      213.49      125.00     31.87 o 
  -4   8 -17       29.67       79.06     39.79 o 
  -2   8 -17      799.25      881.63     87.10 o 
   0   8 -17      192.86      321.69     54.16 o 
   2   8 -17      435.55      400.84     57.92 o 
   4   8 -17       65.17       43.16     30.57 o 
   6   8 -17      403.50      499.68    183.50 o 
   8   8 -17       68.28      166.89     43.00 o 
  10   8 -17       55.87       27.36     29.50 o 
  12   8 -17       65.27       21.88     50.19 o 
  -3   9 -17      344.42      344.12     62.17 o 
  -1   9 -17      165.64      135.20     41.19 o 
   1   9 -17       39.92       63.12     36.06 o 
   3   9 -17       30.08      -13.33     27.24 o 
   5   9 -17        4.86       16.03     30.54 o 
   7   9 -17      132.82      166.23     43.19 o 
   9   9 -17       90.91       85.98     39.20 o 
  -2  10 -17       58.08       90.22     40.33 o 
   0  10 -17      114.49      181.50     45.26 o 
   2  10 -17       53.91       49.64     35.20 o 
   4  10 -17      394.08      303.46     57.06 o 
   6  10 -17      140.66      190.37     63.70 o 
   8  10 -17       31.40       33.86     36.58 o 
   1  11 -17       28.33       63.09     37.39 o 
   3  11 -17       93.72       63.92     55.50 o 
   5  11 -17      414.64      436.24     88.31 o 
  -6   0 -16     2075.57     2185.08    168.66 o 
  -4   0 -16     1091.21      971.17    109.78 o 
  -2   0 -16      427.00      396.70     51.84 o 
   0   0 -16      595.68      672.04     49.85 o 
   2   0 -16      242.13      204.61     37.40 o 
   4   0 -16      144.04      200.75     39.09 o 
   6   0 -16      745.52      663.29     67.08 o 
   8   0 -16      869.53     1027.24     61.33 o 
  10   0 -16      710.89      663.60     58.59 o 
  12   0 -16      258.33      324.13     70.09 o 
  14   0 -16      273.15      345.99     54.76 o 
  16   0 -16      169.06       92.02     49.95 o 
  -7   1 -16      311.82      289.73     92.53 o 
  -5   1 -16      505.68      649.91     65.93 o 
  -3   1 -16     1326.29     1488.24     67.38 o 
  -1   1 -16     1304.57     1303.23     53.67 o 
   1   1 -16      132.72       71.85     24.00 o 
   3   1 -16       99.32       86.97     20.90 o 
   5   1 -16     1138.63     1125.45     59.03 o 
   7   1 -16      458.13      524.07     35.95 o 
   9   1 -16      208.92      148.10     22.57 o 
  11   1 -16       31.75       21.78     16.90 o 
  13   1 -16     1006.70      968.42     54.76 o 
  15   1 -16       22.63       37.60     23.41 o 
  -8   2 -16        9.08      -44.16     48.50 o 
  -6   2 -16       30.52       16.58     31.63 o 
  -4   2 -16      274.70      411.63     41.55 o 
  -2   2 -16     1253.37     1300.25     64.01 o 
   0   2 -16      311.77      429.97     37.79 o 
   2   2 -16      399.80      353.27    124.26 o 
   4   2 -16       83.82       29.47     21.22 o 
   6   2 -16       90.05       82.60     22.95 o 
   8   2 -16     2242.39     2417.79     74.15 o 
  10   2 -16      375.00      269.23     29.86 o 
  12   2 -16        7.73        6.16     17.36 o 
  14   2 -16        3.92       15.11     20.52 o 
  -7   3 -16      165.71      130.94     64.18 o 
  -5   3 -16      107.13      141.66     46.64 o 
  -3   3 -16      529.99      408.12     52.57 o 
  -1   3 -16      176.39      217.54     39.61 o 
   1   3 -16      707.37      753.25     50.63 o 
   3   3 -16     1220.40     1175.75    235.13 o 
   5   3 -16     1135.38     1099.66     67.45 o 
   7   3 -16      179.27      163.75     22.61 o 
   9   3 -16      707.54      751.17     48.58 o 
  11   3 -16      383.80      427.66     61.26 o 
  13   3 -16      161.50      192.04     30.05 o 
  15   3 -16       61.15       91.33     28.29 o 
  -8   4 -16       48.29       40.07     55.37 o 
  -6   4 -16       24.49       35.95     46.33 o 
  -4   4 -16      489.99      488.01    113.77 o 
  -2   4 -16     2703.91     2741.32    128.64 o 
   0   4 -16      151.26       91.43     24.69 o 
   2   4 -16      165.15      238.19     39.12 o 
   4   4 -16      140.67      196.26     36.13 o 
   6   4 -16      416.37      432.41     67.92 o 
   8   4 -16      594.42      621.54     40.82 o 
  10   4 -16      551.50      533.67     44.15 o 
  12   4 -16       37.42       38.95     20.21 o 
  14   4 -16      710.13      741.66     52.03 o 
  -7   5 -16      451.20      526.06     90.72 o 
  -5   5 -16     1698.27     1727.36    226.57 o 
  -3   5 -16        8.69       -1.38     23.43 o 
  -1   5 -16      772.16      856.69    109.78 o 
   1   5 -16     1033.65      853.70     67.66 o 
   3   5 -16        4.04       23.30     23.38 o 
   5   5 -16     2076.70     2076.62    141.63 o 
   7   5 -16      616.95      562.85     45.77 o 
   9   5 -16      141.38      157.73     37.21 o 
  11   5 -16      307.10      281.38     32.98 o 
  13   5 -16      530.63      573.02     53.89 o 
  -6   6 -16       90.00       52.91     36.02 o 
  -4   6 -16      645.81      623.69     67.91 o 
  -2   6 -16      259.66      247.31     71.42 o 
   0   6 -16      159.95      186.66     39.42 o 
   2   6 -16      187.20      150.16     35.27 o 
   4   6 -16      253.25      285.73     43.63 o 
   6   6 -16      964.23      937.79     98.32 o 
   8   6 -16      106.56      143.35     36.91 o 
  10   6 -16      175.99      258.42     46.35 o 
  12   6 -16       14.51       46.73     29.02 o 
  14   6 -16      147.60      117.77     32.45 o 
  -7   7 -16      338.25      431.73     67.28 o 
  -5   7 -16       51.78       37.46     33.16 o 
  -3   7 -16      159.86      322.46     98.08 o 
  -1   7 -16       93.18       90.48     33.78 o 
   1   7 -16      198.96      222.89     42.15 o 
   3   7 -16      345.79      326.45     48.64 o 
   5   7 -16      100.16      103.35     33.91 o 
   7   7 -16      118.57       85.26     28.04 o 
   9   7 -16      484.13      491.71    153.46 o 
  11   7 -16       47.92       67.41     51.51 o 
  13   7 -16      130.47      113.92     31.54 o 
  -6   8 -16       83.15       75.14     42.18 o 
  -4   8 -16       18.72       49.58     50.07 o 
  -2   8 -16     1353.46     1482.30    101.73 o 
   0   8 -16      216.33      260.28     65.03 o 
   2   8 -16       44.67       35.60     31.48 o 
   4   8 -16      666.91      757.00     71.04 o 
   6   8 -16     1387.40     1490.50     89.89 o 
   8   8 -16     2035.96     1678.79    100.86 o 
  10   8 -16      734.74      781.63     75.29 o 
  12   8 -16       30.28       58.17     30.52 o 
  -5   9 -16       13.05       18.26     49.22 o 
  -3   9 -16      118.85      101.40     40.87 o 
  -1   9 -16      219.56      114.28     42.83 o 
   1   9 -16      481.55      422.73     57.66 o 
   3   9 -16       10.88       56.13     50.07 o 
   5   9 -16      454.00      305.53     51.04 o 
   7   9 -16       81.45       77.09     36.41 o 
   9   9 -16      118.33      201.52     73.59 o 
  11   9 -16      803.75      891.64     82.99 o 
  -2  10 -16       77.93      -16.96     44.03 o 
   0  10 -16      424.96      371.81     58.60 o 
   2  10 -16       55.44       74.09     35.59 o 
   4  10 -16       16.17       78.53     48.38 o 
   6  10 -16      104.76      129.66     39.48 o 
   8  10 -16      970.84     1191.95    241.04 o 
  -1  11 -16       87.29      112.57     43.34 o 
   1  11 -16      259.78      136.87     74.56 o 
   3  11 -16      219.70      161.09     44.80 o 
   5  11 -16       65.02        0.97     38.85 o 
   7  11 -16       79.94       45.10     36.39 o 
  -7   1 -15      242.16      379.77     57.18 o 
  -5   1 -15      786.09      911.50     72.13 o 
  -3   1 -15     4006.30     3908.27    112.42 o 
  -1   1 -15      519.06      556.31     35.95 o 
   1   1 -15     1004.62      965.04     46.94 o 
   3   1 -15      118.20       98.15     20.64 o 
   5   1 -15      324.03      293.02     31.68 o 
   7   1 -15      240.59      251.12     20.89 o 
   9   1 -15      468.22      494.86     33.87 o 
  11   1 -15      305.69      310.31     42.56 o 
  13   1 -15     1129.16     1204.59     59.64 o 
  15   1 -15      592.59      591.86     53.25 o 
  -8   2 -15      321.05      238.87     75.52 o 
  -6   2 -15      805.04     1018.55     62.29 o 
  -4   2 -15      354.49      475.62     43.18 o 
  -2   2 -15      125.45       97.38     26.36 o 
   0   2 -15     2459.73     2381.56     88.70 o 
   2   2 -15      991.49      932.47     76.97 o 
   4   2 -15    10520.74    10971.41    324.29 o 
   6   2 -15     5100.99     5153.14    141.20 o 
   8   2 -15     2802.08     2877.95     96.54 o 
  10   2 -15     1303.89     1249.34     77.65 o 
  12   2 -15      314.19      376.03     36.11 o 
  14   2 -15      787.11      653.59     55.07 o 
  16   2 -15      145.16      166.38     33.13 o 
  -9   3 -15       42.35        7.48     57.67 o 
  -7   3 -15      142.80      107.46     39.78 o 
  -5   3 -15      144.84      180.94     31.67 o 
  -3   3 -15      165.95      151.32     38.10 o 
  -1   3 -15      119.33      115.51     22.36 o 
   1   3 -15      184.43      182.80     29.01 o 
   3   3 -15     2003.38     1946.21     92.93 o 
   5   3 -15     2219.03     2134.37     64.64 o 
   7   3 -15       89.03       91.96     20.34 o 
   9   3 -15      153.21      161.59     20.42 o 
  11   3 -15        8.72       45.81     19.41 o 
  13   3 -15      527.21      523.93     41.92 o 
  15   3 -15       86.53       64.05     24.31 o 
  -8   4 -15      342.74      423.53     61.92 o 
  -6   4 -15       36.55       31.31     33.30 o 
  -4   4 -15        0.36       40.84     28.64 o 
  -2   4 -15       48.56       59.61     21.77 o 
   0   4 -15        4.62       21.65     19.48 o 
   2   4 -15     6496.13     5834.74    216.19 o 
   4   4 -15     4083.16     3980.10    157.25 o 
   6   4 -15     2204.78     2027.58     79.21 o 
   8   4 -15      121.07      122.33     22.81 o 
  10   4 -15      549.06      596.39     39.89 o 
  12   4 -15      168.29      164.87     25.30 o 
  14   4 -15      489.84      512.12     44.73 o 
  -9   5 -15      162.93      242.93     53.99 o 
  -7   5 -15      239.29      248.06     51.68 o 
  -5   5 -15      703.58      594.61     64.09 o 
  -3   5 -15      859.04      817.54     68.77 o 
  -1   5 -15      210.64      198.91     37.02 o 
   1   5 -15      136.02      140.69     32.14 o 
   3   5 -15      309.47      322.64     55.62 o 
   5   5 -15      956.44      992.89     68.25 o 
   7   5 -15      153.35      156.04     28.50 o 
   9   5 -15     1000.63      898.11     63.00 o 
  11   5 -15      761.88      780.59     55.90 o 
  13   5 -15       48.94       60.46     25.17 o 
  15   5 -15      272.65      370.29     48.42 o 
  -8   6 -15        5.46        0.06     40.29 o 
  -6   6 -15      107.17      119.94     40.20 o 
  -4   6 -15       59.99       52.54     32.34 o 
  -2   6 -15      565.04      545.57     59.08 o 
   0   6 -15      796.42      833.47     66.30 o 
   2   6 -15      187.00      120.99     61.29 o 
   4   6 -15       67.18       79.08     26.76 o 
   6   6 -15      680.69      737.22     49.34 o 
   8   6 -15      316.10      314.09     45.71 o 
  10   6 -15       42.70       40.50     27.74 o 
  12   6 -15       20.14       41.86     24.82 o 
  14   6 -15      309.94      427.47     43.07 o 
  -7   7 -15      982.84     1036.10     91.68 o 
  -5   7 -15       57.30       61.05     34.49 o 
  -3   7 -15      100.04      152.29     56.10 o 
  -1   7 -15      335.75      220.73     44.39 o 
   1   7 -15      567.41      608.76     82.88 o 
   3   7 -15      904.11      867.23    154.90 o 
   5   7 -15      101.66      120.12     44.28 o 
   7   7 -15       53.40       56.11     28.96 o 
   9   7 -15      472.07      468.65     95.91 o 
  11   7 -15      113.68      112.83     30.18 o 
  13   7 -15      196.33      324.95     66.73 o 
  -6   8 -15       69.53       83.78     39.48 o 
  -4   8 -15       74.53       77.41     37.94 o 
  -2   8 -15      109.68      113.42     35.65 o 
   0   8 -15     2366.52     2417.23    121.51 o 
   2   8 -15       25.75        0.03     25.91 o 
   4   8 -15      244.87      208.49     42.28 o 
   6   8 -15     1537.77     1711.39    231.02 o 
   8   8 -15     2585.85     2162.08    115.07 o 
  10   8 -15      476.74      576.04     64.36 o 
  12   8 -15      642.49      594.68     56.16 o 
  -5   9 -15      116.01      128.96     63.10 o 
  -3   9 -15       70.83       99.39     38.81 o 
  -1   9 -15      180.90      127.13     38.04 o 
   1   9 -15      114.03       95.51     36.05 o 
   3   9 -15       58.85       85.77     34.18 o 
   5   9 -15      135.79      129.90     30.66 o 
   7   9 -15       51.02      134.36     40.40 o 
   9   9 -15      279.22      403.32     96.88 o 
  11   9 -15       69.65       70.01     34.41 o 
  -4  10 -15       98.35       33.45     36.25 o 
  -2  10 -15      348.16      492.80    154.66 o 
   0  10 -15      109.93       15.79     29.63 o 
   2  10 -15      181.72      154.39     42.77 o 
   4  10 -15       33.74       47.49     32.85 o 
   6  10 -15       82.29       68.77     36.36 o 
   8  10 -15      197.64      243.25     55.37 o 
  10  10 -15      144.70      187.14     51.88 o 
  -1  11 -15      131.73      129.27     44.98 o 
   1  11 -15      883.27      767.81     80.53 o 
   3  11 -15      335.16      500.72     65.40 o 
   5  11 -15       57.97       90.02     41.86 o 
   7  11 -15       15.07       21.85     33.39 o 
   2  12 -15       10.67       26.73     78.42 o 
   4  12 -15      119.30       80.02     76.00 o 
  -6   0 -14       40.57       60.08     44.64 o 
  -4   0 -14     2282.11     2313.80    114.83 o 
  -2   0 -14     6401.93     7513.28    205.38 o 
   0   0 -14      372.23      380.27     43.91 o 
   2   0 -14      321.86      354.69     42.95 o 
   4   0 -14     3470.05     3857.46    131.61 o 
   6   0 -14      914.97      918.58     43.49 o 
   8   0 -14      773.32      817.62     44.93 o 
  10   0 -14      117.69      121.79     31.46 o 
  12   0 -14       88.32       47.80     27.16 o 
  14   0 -14      758.11      674.12     67.56 o 
  16   0 -14       50.11       34.49     36.86 o 
  -7   1 -14      785.71     1119.69    148.99 o 
  -5   1 -14      752.49      773.12     43.95 o 
  -3   1 -14     2931.49     2901.75     80.83 o 
  -1   1 -14     3784.34     3813.95    160.72 o 
   1   1 -14     1121.51     1080.03     51.08 o 
   3   1 -14      337.24      305.59     24.71 o 
   5   1 -14      396.32      351.29     22.45 o 
   7   1 -14     1268.72     1274.53     38.22 o 
   9   1 -14      291.71      325.09     62.20 o 
  11   1 -14      412.86      378.12     56.50 o 
  13   1 -14      391.28      441.69     56.18 o 
  15   1 -14      397.14      443.62     41.78 o 
  -8   2 -14       26.16       49.70     48.74 o 
  -6   2 -14      160.44      168.53     30.54 o 
  -4   2 -14       90.23       72.68     19.94 o 
  -2   2 -14     1611.28     1751.80     73.57 o 
   0   2 -14      213.70      159.27     26.11 o 
   2   2 -14      627.03      785.73     40.06 o 
   4   2 -14      135.66      116.74     22.85 o 
   6   2 -14     1456.84     1394.82     43.16 o 
   8   2 -14       17.95       73.87     16.94 o 
  10   2 -14      237.89      245.93     23.73 o 
  12   2 -14      392.48      327.33     36.37 o 
  14   2 -14       23.94       44.83     22.78 o 
  16   2 -14      113.63      213.92     33.94 o 
  -9   3 -14      296.71      290.99     76.73 o 
  -7   3 -14        6.96       78.90     48.98 o 
  -5   3 -14      501.12      518.85     38.35 o 
  -3   3 -14       84.23       57.15     21.36 o 
  -1   3 -14      345.28      380.63     31.76 o 
   1   3 -14      257.57      394.89     35.93 o 
   3   3 -14       21.14       56.61     34.26 o 
   5   3 -14     1733.79     1559.95     46.97 o 
   7   3 -14      289.39      290.83     22.74 o 
   9   3 -14      195.06      142.06     20.55 o 
  11   3 -14      160.29      159.52     21.81 o 
  13   3 -14       81.12      110.89     23.03 o 
  15   3 -14      122.71      112.26     27.59 o 
  -8   4 -14      108.42       76.97     58.63 o 
  -6   4 -14      187.10      205.93     42.00 o 
  -4   4 -14     1779.86     1998.69    153.58 o 
  -2   4 -14      189.83      200.55     28.21 o 
   0   4 -14      542.74      392.14     38.12 o 
   2   4 -14     1786.95     1827.12     86.97 o 
   4   4 -14     2549.95     2268.49    100.58 o 
   6   4 -14     3436.85     3816.12    102.56 o 
   8   4 -14     1308.12     1338.83     98.11 o 
  10   4 -14       14.00        0.76     14.78 o 
  12   4 -14      102.55      141.46     23.13 o 
  14   4 -14      147.60       99.04     27.61 o 
  -9   5 -14      117.92       90.00     64.91 o 
  -7   5 -14      984.29     1149.73     88.09 o 
  -5   5 -14       70.96       81.26     38.12 o 
  -3   5 -14     2501.17     2274.98    114.41 o 
  -1   5 -14     2265.31     2038.18    117.51 o 
   1   5 -14      123.89      131.85     40.41 o 
   3   5 -14      617.55      584.34     52.53 o 
   5   5 -14      288.45      256.85     40.58 o 
   7   5 -14      205.29      169.46     29.10 o 
   9   5 -14     2142.07     2031.23     69.95 o 
  11   5 -14     1311.34     1386.50    133.15 o 
  13   5 -14      118.42      120.21     29.03 o 
  15   5 -14      408.29      466.75     45.55 o 
  -8   6 -14        1.88       45.91     34.49 o 
  -6   6 -14       12.91       36.98     41.98 o 
  -4   6 -14      244.30      242.22     44.36 o 
  -2   6 -14       48.76       59.72     28.20 o 
   0   6 -14      234.92      176.21     83.00 o 
   2   6 -14      202.11      195.69     30.89 o 
   4   6 -14       30.75       62.48     24.91 o 
   6   6 -14      176.14      189.73     30.74 o 
   8   6 -14      283.71      328.85     46.12 o 
  10   6 -14       18.21       18.75     28.45 o 
  12   6 -14      468.36      293.50     35.01 o 
  14   6 -14      201.75      179.13     33.26 o 
  -7   7 -14      547.27      530.64     70.56 o 
  -5   7 -14      237.63      255.78     51.22 o 
  -3   7 -14      366.51      285.86     58.03 o 
  -1   7 -14      753.42      577.22     61.24 o 
   1   7 -14     1202.95     1089.90    183.62 o 
   3   7 -14       24.65       42.81     21.29 o 
   5   7 -14      192.43      291.66     36.22 o 
   7   7 -14      235.37      218.09     41.28 o 
   9   7 -14      699.73      855.29     70.40 o 
  11   7 -14      175.82      144.47     32.26 o 
  13   7 -14      398.64      430.88     43.52 o 
  -6   8 -14      108.68       85.52     94.46 o 
  -4   8 -14     1826.54     1808.35    111.00 o 
  -2   8 -14       63.00       39.33     28.15 o 
   0   8 -14      178.83       94.10     46.45 o 
   2   8 -14     3625.28     3303.83    345.64 o 
   4   8 -14      854.16      870.23     79.89 o 
   6   8 -14     1930.37     2079.48    173.72 o 
   8   8 -14      537.72      752.58     68.96 o 
  10   8 -14       62.02       57.19     26.64 o 
  12   8 -14      410.58      550.40     52.96 o 
  -5   9 -14      215.26      206.19     49.48 o 
  -3   9 -14       89.41       40.65     33.39 o 
  -1   9 -14      634.93      626.00    164.80 o 
   1   9 -14      193.55      247.43     46.51 o 
   3   9 -14       58.35       47.77     41.98 o 
   5   9 -14       32.39       27.36     41.31 o 
   7   9 -14      155.44      179.86     51.15 o 
   9   9 -14      484.94      498.68    126.43 o 
  11   9 -14      123.60      121.13     33.07 o 
  -4  10 -14       37.00       26.31     34.42 o 
  -2  10 -14     1539.25     1725.32    118.59 o 
   0  10 -14      215.66      153.93     50.19 o 
   2  10 -14      189.02      234.22     87.35 o 
   4  10 -14      516.35      500.55     50.79 o 
   6  10 -14      610.66      683.45    115.94 o 
   8  10 -14      760.65      932.10    238.87 o 
  10  10 -14      297.34      384.66    118.11 o 
  -3  11 -14       23.71      153.67     42.95 o 
  -1  11 -14      138.61      120.06     65.63 o 
   1  11 -14       34.56       35.57     47.05 o 
   3  11 -14      166.97      211.32     45.79 o 
   5  11 -14       99.55      107.84     39.88 o 
   7  11 -14      117.71      108.16     51.88 o 
   9  11 -14       44.60      102.23     41.22 o 
   0  12 -14      100.62       37.03     31.60 o 
   2  12 -14      105.59       37.63     32.84 o 
   4  12 -14       61.95       41.61     37.95 o 
   6  12 -14       30.57       12.62     35.44 o 
 -11   1 -13      379.08      503.56     95.79 o 
  -7   1 -13      276.06      211.47     41.16 o 
  -5   1 -13      568.31      702.11     48.82 o 
  -3   1 -13     1126.53     1091.09     55.23 o 
  -1   1 -13     1182.17     1154.09     39.13 o 
   1   1 -13     2266.63     2289.58     57.58 o 
   3   1 -13      289.20      223.94     15.68 o 
   5   1 -13      203.31      184.99     14.34 o 
   7   1 -13     2020.30     2027.19     58.32 o 
   9   1 -13      157.49      165.74     16.81 o 
  11   1 -13      889.42     1109.00     50.61 o 
  13   1 -13      333.53      332.91     34.07 o 
  15   1 -13      343.02      453.12     62.30 o 
  -8   2 -13     1529.25     2049.47    155.15 o 
  -6   2 -13       80.77      116.92     27.99 o 
  -4   2 -13      143.57      170.49     22.01 o 
  -2   2 -13     5715.18     6039.22    235.22 o 
   0   2 -13      447.95      526.79     78.27 o 
   2   2 -13     4301.17     4148.71     92.54 o 
   4   2 -13     1109.76      965.70     31.61 o 
   6   2 -13       42.55       35.90      9.84 o 
   8   2 -13     4599.55     4565.02     94.13 o 
  10   2 -13     1574.68     1688.68     53.81 o 
  12   2 -13      137.87      105.17     20.45 o 
  14   2 -13      357.13      451.31     39.67 o 
  16   2 -13      333.35      438.74     50.05 o 
  -9   3 -13      855.68     1151.17    127.40 o 
  -7   3 -13      498.49      498.49     84.93 o 
  -5   3 -13      444.12      445.28     34.85 o 
  -3   3 -13      695.03      628.10     49.52 o 
  -1   3 -13      382.42      406.71     30.86 o 
   1   3 -13      565.14      803.69     31.42 o 
   3   3 -13      570.12      657.04     38.70 o 
   5   3 -13      198.20      162.04     14.75 o 
   7   3 -13     1170.85     1186.39     37.58 o 
   9   3 -13      348.20      281.06     42.66 o 
  11   3 -13      210.28      152.93     34.11 o 
  13   3 -13        5.14        8.66     15.59 o 
  15   3 -13       43.01       22.32     20.07 o 
  -8   4 -13      452.67      504.29     94.34 o 
  -6   4 -13     1003.83     1300.15     83.43 o 
  -4   4 -13     2034.27     2073.31    102.10 o 
  -2   4 -13      669.35      787.42     56.38 o 
   0   4 -13     1348.92     1103.88     56.56 o 
   2   4 -13       96.92      153.58     30.61 o 
   4   4 -13     4691.22     4537.19    134.22 o 
   6   4 -13     1673.01     1711.96     58.93 o 
   8   4 -13      280.85      260.75     20.51 o 
  10   4 -13       12.02       -1.15     14.99 o 
  12   4 -13     1899.49     2055.77     76.39 o 
  14   4 -13       65.25       87.49     25.86 o 
  -9   5 -13       71.17       48.02     61.05 o 
  -7   5 -13      302.80      446.86     90.00 o 
  -5   5 -13      267.77      255.13     50.91 o 
  -3   5 -13       36.73       59.05     26.93 o 
  -1   5 -13      853.00      813.79     42.83 o 
   1   5 -13     1133.93     1125.45     58.38 o 
   3   5 -13      492.88      521.91     48.71 o 
   5   5 -13      630.63      667.45     75.06 o 
   7   5 -13      730.11      648.51     68.36 o 
   9   5 -13      637.85      737.32     48.90 o 
  11   5 -13      239.63      266.12     35.08 o 
  13   5 -13      235.63      227.37     30.93 o 
  15   5 -13       35.67       50.70     26.07 o 
  -8   6 -13       81.23       12.71     32.16 o 
  -6   6 -13      935.97      962.23     79.60 o 
  -4   6 -13      163.49      216.86     56.70 o 
  -2   6 -13       87.82       52.39     26.97 o 
   0   6 -13       38.73       18.07     20.32 o 
   2   6 -13      489.52      448.83     40.28 o 
   4   6 -13      404.48      370.64     42.02 o 
   6   6 -13     2767.43     3077.83    106.92 o 
   8   6 -13       97.86       94.73     33.29 o 
  10   6 -13      312.45      225.75     32.52 o 
  12   6 -13       82.91       83.64     25.26 o 
  14   6 -13      245.85      299.10     38.03 o 
  -9   7 -13      361.03      459.04    142.84 o 
  -7   7 -13      119.78      109.71     40.84 o 
  -5   7 -13      782.51      838.80     80.23 o 
  -3   7 -13     1031.84     1089.97     81.26 o 
  -1   7 -13      166.90       72.04     54.89 o 
   1   7 -13      758.28      762.62     71.05 o 
   3   7 -13     1160.73     1264.11     62.20 o 
   5   7 -13      595.34      732.38    105.14 o 
   7   7 -13     1411.34     1354.75     84.93 o 
   9   7 -13      464.03      502.97     65.77 o 
  11   7 -13       25.91       46.86     25.56 o 
  13   7 -13      251.70      277.24     36.81 o 
  -8   8 -13       65.69       21.88     85.29 o 
  -6   8 -13      296.67      273.67     86.98 o 
  -4   8 -13      207.31      142.02     40.20 o 
  -2   8 -13      251.81      237.41     46.81 o 
   0   8 -13       69.85       59.59     30.02 o 
   2   8 -13      130.64       67.49     28.00 o 
   4   8 -13     1134.86     1272.66     65.52 o 
   6   8 -13       28.94       86.86     26.52 o 
   8   8 -13      185.20      197.10    116.06 o 
  10   8 -13      222.78      174.23     37.36 o 
  12   8 -13       36.51       41.46     26.17 o 
  -7   9 -13      426.73      460.19     69.43 o 
  -5   9 -13       23.22        9.40     31.45 o 
  -3   9 -13      153.76      114.61     53.08 o 
  -1   9 -13      128.48      155.79     40.78 o 
   1   9 -13      137.53      135.55     35.96 o 
   3   9 -13      222.15      246.87     36.34 o 
   5   9 -13      301.65      291.72     68.76 o 
   7   9 -13      534.45      695.99    177.83 o 
   9   9 -13       85.10       97.08     39.69 o 
  11   9 -13       17.50       45.53     27.28 o 
  -6  10 -13       99.94       86.66     53.81 o 
  -4  10 -13      369.58      276.51     53.57 o 
  -2  10 -13        4.72       -9.23     39.33 o 
   0  10 -13      728.21      739.01     72.27 o 
   2  10 -13       75.45       49.60     32.36 o 
   4  10 -13       98.77       26.64     41.20 o 
   6  10 -13      870.68      887.10     80.11 o 
   8  10 -13       24.41       60.25     35.56 o 
  10  10 -13      185.15      177.14     68.75 o 
  -3  11 -13      165.99      129.27     62.37 o 
  -1  11 -13       53.35       26.31     31.45 o 
   1  11 -13      259.67      186.88     45.63 o 
   3  11 -13       69.18       84.10     30.51 o 
   5  11 -13      167.65      228.18     48.47 o 
   7  11 -13      277.73      428.89     59.01 o 
   9  11 -13      452.07      701.68    151.89 o 
  -2  12 -13       77.19       46.01     35.14 o 
   0  12 -13       31.27       17.93     31.29 o 
   2  12 -13      178.00       50.27     51.03 o 
   4  12 -13      137.40       98.76     40.34 o 
   6  12 -13       26.75       49.18     37.43 o 
 -10   0 -12      843.16     1011.95    111.71 o 
  -8   0 -12       78.39      112.92     46.57 o 
  -6   0 -12      349.61      209.68     56.94 o 
  -4   0 -12      208.67      188.72     37.43 o 
  -2   0 -12     1215.12     1039.97     48.62 o 
   0   0 -12     4188.85     4756.69    215.47 o 
   2   0 -12    31490.82    33820.03    785.23 o 
   4   0 -12     4044.03     3724.56     90.03 o 
   6   0 -12     2981.90     3235.10    147.40 o 
   8   0 -12     7047.50     6996.33    162.00 o 
  10   0 -12       88.39       56.11     19.25 o 
  12   0 -12     4600.70     4316.58    167.87 o 
  14   0 -12      732.77      647.14     62.69 o 
  16   0 -12      102.90       74.13     37.10 o 
 -11   1 -12      236.41      214.02     75.76 o 
  -9   1 -12      603.87      526.48     77.45 o 
  -7   1 -12      316.78      355.14     57.31 o 
  -5   1 -12      867.74      768.07     43.82 o 
  -3   1 -12     2960.95     2880.62     80.19 o 
  -1   1 -12      522.55      535.44     28.67 o 
   1   1 -12     2233.55     2295.69     55.98 o 
   3   1 -12     2378.41     2148.88     43.98 o 
   5   1 -12       55.15       53.60      8.83 o 
   7   1 -12     1294.94     1313.32     38.04 o 
   9   1 -12     1344.73     1225.79     76.36 o 
  11   1 -12     2338.19     2442.85     70.61 o 
  13   1 -12        5.68       28.57     16.92 o 
  15   1 -12      456.84      447.73     39.22 o 
  -8   2 -12      123.79       72.39     46.09 o 
  -6   2 -12       34.84       16.24     20.19 o 
  -4   2 -12      411.09      449.28     32.90 o 
  -2   2 -12      749.52      863.39     79.89 o 
   0   2 -12     4090.45     3982.31     93.45 o 
   2   2 -12       14.68       60.10      7.28 o 
   4   2 -12      489.77      538.26     20.81 o 
   6   2 -12      547.65      521.01     27.39 o 
   8   2 -12     2661.91     2840.96     66.15 o 
  10   2 -12       49.52       41.71     14.21 o 
  12   2 -12      254.57      370.61     46.62 o 
  14   2 -12      512.63      378.24     32.53 o 
  16   2 -12       32.72       32.15     22.21 o 
  -9   3 -12      333.31      341.42     76.49 o 
  -7   3 -12     1975.42     2151.05    160.94 o 
  -5   3 -12     2247.45     2165.43    207.75 o 
  -3   3 -12      914.97      970.08     53.74 o 
  -1   3 -12     1313.26     1290.74     50.63 o 
   1   3 -12      148.71      100.37     12.71 o 
   3   3 -12      732.85      818.34     25.87 o 
   5   3 -12     1214.04     1218.64     32.22 o 
   7   3 -12      731.33      698.51     28.24 o 
   9   3 -12      760.12      647.96     62.44 o 
  11   3 -12      764.81      717.05     37.50 o 
  13   3 -12      435.60      528.33     41.20 o 
  15   3 -12      190.61      247.20     33.68 o 
 -10   4 -12      139.35       72.87     59.11 o 
  -8   4 -12       34.63       44.88     41.02 o 
  -6   4 -12      171.37      218.12     61.29 o 
  -4   4 -12      337.41      348.07     42.40 o 
  -2   4 -12     1482.09     1674.27     59.65 o 
   0   4 -12     1356.83     1362.88     87.78 o 
   2   4 -12     3798.08     3816.77    111.41 o 
   4   4 -12      885.01     1089.99     36.73 o 
   6   4 -12     2568.41     2354.84     58.13 o 
   8   4 -12       53.10       77.67     13.99 o 
  10   4 -12      216.55      183.26     33.02 o 
  12   4 -12     1454.30     1548.01     55.88 o 
  14   4 -12      132.48       88.71     33.74 o 
  16   4 -12       92.05       87.52     28.17 o 
  -9   5 -12      184.34      143.56     68.28 o 
  -7   5 -12       28.64       40.05     46.57 o 
  -5   5 -12      654.26      597.25     59.35 o 
  -3   5 -12      557.51      729.42     63.24 o 
  -1   5 -12      401.51      413.44     31.19 o 
   1   5 -12     1511.07     1555.87     66.25 o 
   3   5 -12     4974.74     5034.17    145.31 o 
   5   5 -12      186.95      248.39     24.38 o 
   7   5 -12     1022.66      934.71     38.17 o 
   9   5 -12      206.02      262.82     52.91 o 
  11   5 -12      330.76      357.89     38.60 o 
  13   5 -12      564.66      622.53     50.08 o 
  15   5 -12      561.64      750.82     50.47 o 
 -10   6 -12      259.26      183.14     74.80 o 
  -8   6 -12       28.58      126.19     62.73 o 
  -6   6 -12      272.75      185.40     40.52 o 
  -4   6 -12      314.59      262.88     45.00 o 
  -2   6 -12      542.34      676.29     52.44 o 
   0   6 -12     1212.58     1222.29     63.60 o 
   2   6 -12       47.03       21.40     19.26 o 
   4   6 -12       56.76       62.34     32.91 o 
   6   6 -12     4655.65     4603.11    141.44 o 
   8   6 -12      183.92      188.64     30.46 o 
  10   6 -12      218.60      237.63     40.77 o 
  12   6 -12      545.05      624.82     55.30 o 
  14   6 -12      171.51      184.09     31.56 o 
  -9   7 -12       61.03       63.94     59.60 o 
  -7   7 -12      398.17      390.59     59.97 o 
  -5   7 -12      126.23      123.24     37.93 o 
  -3   7 -12       71.04       52.59     29.10 o 
  -1   7 -12      167.84      153.06     30.03 o 
   1   7 -12       27.57       33.97     25.60 o 
   3   7 -12      926.46     1003.47     51.27 o 
   5   7 -12     1063.35     1214.02    351.91 o 
   7   7 -12      736.90      791.24    133.43 o 
   9   7 -12      206.34      128.12     30.54 o 
  11   7 -12      612.57      552.55    133.47 o 
  13   7 -12       73.16       96.02     46.77 o 
  -8   8 -12       93.16      137.55     47.77 o 
  -6   8 -12      524.03      542.43     71.42 o 
  -4   8 -12       15.28       18.54     26.42 o 
  -2   8 -12      543.60      579.33     60.56 o 
   0   8 -12       60.90       76.35     24.86 o 
   2   8 -12       18.35       35.17     18.12 o 
   4   8 -12      622.09      639.87     51.19 o 
   6   8 -12     2079.85     3345.61    566.85 o 
   8   8 -12      167.75      137.17     29.12 o 
  10   8 -12      412.95      531.99     47.81 o 
  12   8 -12      123.41      149.04     34.23 o 
  -7   9 -12      172.90      230.47     53.17 o 
  -5   9 -12        5.93       12.20     31.13 o 
  -3   9 -12     1030.13     1117.13     84.51 o 
  -1   9 -12      444.73      440.04     56.89 o 
   1   9 -12      162.71      109.91     28.32 o 
   3   9 -12      279.51      246.39     36.44 o 
   5   9 -12      531.55      546.30     47.27 o 
   7   9 -12      338.64      489.81    146.10 o 
   9   9 -12       10.02       33.39     24.60 o 
  11   9 -12       85.30       56.58     28.47 o 
  -6  10 -12      242.38      183.07     47.33 o 
  -4  10 -12     1202.98     1289.46    130.54 o 
  -2  10 -12        2.10       52.43     31.91 o 
   0  10 -12      356.03      372.78     54.47 o 
   2  10 -12      560.25      633.20     52.21 o 
   4  10 -12       37.53       -7.75     21.72 o 
   6  10 -12       57.36       84.95     34.75 o 
   8  10 -12      890.70     1309.65    350.35 o 
  10  10 -12       22.24       11.82     26.12 o 
  -5  11 -12        3.09       35.45     33.45 o 
  -3  11 -12       62.56       91.10     37.62 o 
  -1  11 -12      405.60      396.18     85.90 o 
   1  11 -12      213.00      168.90     43.35 o 
   3  11 -12       77.16      105.90     41.74 o 
   5  11 -12       32.08       88.74     50.55 o 
   7  11 -12      110.48      135.32     62.61 o 
   9  11 -12      329.95      416.79     61.53 o 
  -2  12 -12      956.42      764.44     82.29 o 
   0  12 -12       64.07      109.99     40.56 o 
   2  12 -12       54.39       73.97     31.07 o 
   4  12 -12      402.78      423.94     61.25 o 
   6  12 -12      363.96      356.31    104.36 o 
   8  12 -12     1225.64     1810.10    305.23 o 
   1  13 -12       71.27       48.79     31.12 o 
   3  13 -12      285.72      274.81     53.74 o 
 -11   1 -11      115.79       72.39     53.08 o 
  -9   1 -11       84.83       77.93     41.50 o 
  -7   1 -11      593.96      518.96    119.56 o 
  -5   1 -11     1875.19     1786.97     64.83 o 
  -3   1 -11     2134.00     1939.66     53.89 o 
  -1   1 -11     1078.23     1161.15     43.31 o 
   1   1 -11       41.19       47.54      7.74 o 
   3   1 -11      124.79      130.90      9.14 o 
   5   1 -11       55.09      124.01     12.56 o 
   7   1 -11      298.38      298.59     22.58 o 
   9   1 -11      120.20      125.61     11.35 o 
  11   1 -11     2533.76     2450.62     69.73 o 
  13   1 -11      725.07      671.54     45.08 o 
  15   1 -11      107.34      143.95     23.77 o 
  -8   2 -11      128.41      118.46     32.58 o 
  -6   2 -11      159.24      137.57     21.94 o 
  -4   2 -11      142.32      150.70     20.42 o 
  -2   2 -11      158.69      173.78     23.83 o 
   0   2 -11      299.47      297.16     13.28 o 
   2   2 -11     5718.46     6500.36    100.42 o 
   4   2 -11      192.11      174.20     11.07 o 
   6   2 -11      157.33      100.24     10.61 o 
   8   2 -11     2274.65     2202.38     59.20 o 
  10   2 -11      649.34      732.67     44.67 o 
  12   2 -11      366.26      370.08     37.39 o 
  14   2 -11       44.90       20.30     17.67 o 
  16   2 -11       27.61       44.25     21.22 o 
  -9   3 -11       71.42       47.77     49.46 o 
  -7   3 -11     2048.16     2388.96    162.63 o 
  -5   3 -11     6786.90     6643.71    204.44 o 
  -3   3 -11      888.57      976.54     46.23 o 
  -1   3 -11     1234.78     1191.12     34.91 o 
   1   3 -11     2965.09     2586.42     54.19 o 
   3   3 -11      306.26      305.83     17.16 o 
   5   3 -11      133.86      223.21     19.73 o 
   7   3 -11     2051.71     1784.15     44.13 o 
   9   3 -11      193.19      186.77     22.49 o 
  11   3 -11      760.89      650.30     35.14 o 
  13   3 -11      992.41     1062.23     89.57 o 
  15   3 -11      655.19      842.44     62.03 o 
 -10   4 -11      172.39      249.25     73.59 o 
  -8   4 -11      312.83      376.40     78.66 o 
  -6   4 -11     1539.65     1521.30    132.22 o 
  -4   4 -11      225.22      278.88     27.08 o 
  -2   4 -11     1607.55     1607.93     56.86 o 
   0   4 -11     1025.81     1277.69     56.28 o 
   2   4 -11     7295.47     6936.29    140.33 o 
   4   4 -11      722.63      589.81     25.39 o 
   6   4 -11      656.84      780.55     32.04 o 
   8   4 -11     1244.26     1034.75     32.82 o 
  10   4 -11      116.56      111.46     21.27 o 
  12   4 -11      111.55      103.97     23.35 o 
  14   4 -11      410.65      508.52     40.47 o 
  16   4 -11       77.76      168.43     44.54 o 
  -9   5 -11      212.27      251.18     75.04 o 
  -7   5 -11       27.27       94.10     50.67 o 
  -5   5 -11       27.77        0.72     36.43 o 
  -3   5 -11     1821.89     1756.25    102.92 o 
  -1   5 -11     1441.95     1489.70     71.88 o 
   1   5 -11      555.57      509.13     31.72 o 
   3   5 -11     2107.12     2106.40    103.47 o 
   5   5 -11      642.38      628.83     30.16 o 
   7   5 -11      517.45      466.24     25.11 o 
   9   5 -11      167.61      260.02     30.70 o 
  11   5 -11      526.14      636.61     41.75 o 
  13   5 -11        3.93       -5.52     18.22 o 
  15   5 -11      278.59      325.62     35.32 o 
 -10   6 -11      215.49      207.75     68.77 o 
  -8   6 -11      661.46      665.95    102.55 o 
  -6   6 -11      831.38     1052.97    118.23 o 
  -4   6 -11     3292.60     3546.74    149.85 o 
  -2   6 -11       53.31       32.87     25.30 o 
   0   6 -11     7864.77     7341.48    204.16 o 
   2   6 -11      361.03      352.40     29.30 o 
   4   6 -11    24605.85    25876.33   1559.70 o 
   6   6 -11     2406.32     2461.00     76.47 o 
   8   6 -11      629.06      526.14     41.08 o 
  10   6 -11       53.38      160.34     29.10 o 
  12   6 -11      466.68      497.15     40.12 o 
  14   6 -11      327.88      244.57     33.42 o 
  -9   7 -11      141.07      111.96     66.59 o 
  -7   7 -11      880.93      814.09    112.20 o 
  -5   7 -11     1634.93     1639.96    127.16 o 
  -3   7 -11       29.23       30.49     24.80 o 
  -1   7 -11      802.58      733.72     50.15 o 
   1   7 -11      521.05      510.21     65.72 o 
   3   7 -11     1462.74     1520.28     58.74 o 
   5   7 -11      742.72      995.78    147.75 o 
   7   7 -11     2270.45     2582.93    354.64 o 
   9   7 -11      225.69      126.46     28.83 o 
  11   7 -11      694.98      554.22     56.99 o 
  13   7 -11      633.28      731.75     49.16 o 
  -8   8 -11       57.37       31.31     35.93 o 
  -6   8 -11      330.45      297.88     52.98 o 
  -4   8 -11      314.47      198.72     50.91 o 
  -2   8 -11      159.45      143.73     41.98 o 
   0   8 -11      153.65      168.90     64.95 o 
   2   8 -11       72.76      156.93     30.66 o 
   4   8 -11      133.64      129.48     26.29 o 
   6   8 -11      948.13     1516.95    234.94 o 
   8   8 -11      208.85      230.75     32.91 o 
  10   8 -11       20.14        2.23     22.41 o 
  12   8 -11      113.72      115.50     28.46 o 
  14   8 -11      101.19       89.41     27.28 o 
  -7   9 -11       31.51       23.40     35.79 o 
  -5   9 -11      121.03      172.10     43.52 o 
  -3   9 -11     1163.71     1040.46     82.36 o 
  -1   9 -11      342.82      373.37     81.92 o 
   1   9 -11      213.30      326.49     33.86 o 
   3   9 -11      211.14      209.31     33.18 o 
   5   9 -11       67.98       70.39     26.98 o 
   7   9 -11       67.14      127.61     37.05 o 
   9   9 -11      765.96      925.19     60.28 o 
  11   9 -11      273.94      310.64     78.68 o 
  13   9 -11        7.43        2.34     24.18 o 
  -6  10 -11      156.24      128.34     55.98 o 
  -4  10 -11        8.61        8.27     43.19 o 
  -2  10 -11     1678.33     1568.78    123.54 o 
   0  10 -11      477.26      480.33    144.89 o 
   2  10 -11      534.77      524.17     47.79 o 
   4  10 -11      152.04      151.39     30.86 o 
   6  10 -11      537.89      617.43     75.40 o 
   8  10 -11      459.37      576.28    106.94 o 
  10  10 -11      510.57      651.65     86.26 o 
  12  10 -11      105.49       72.50     31.24 o 
  -5  11 -11       36.04       22.66     35.17 o 
  -3  11 -11      168.20      201.22     47.16 o 
  -1  11 -11      290.04      298.41     50.55 o 
   1  11 -11       25.11        1.62     22.42 o 
   3  11 -11       28.85        9.67     23.01 o 
   5  11 -11      448.31      409.24     66.11 o 
   7  11 -11      292.96      222.75     44.85 o 
   9  11 -11      189.70      211.13     40.10 o 
  -4  12 -11      223.47      289.83     58.02 o 
  -2  12 -11      222.25      202.63     73.95 o 
   0  12 -11      292.80      259.83     50.67 o 
   2  12 -11      783.58      772.70     94.27 o 
   4  12 -11        2.99       19.45     32.36 o 
   6  12 -11     1019.26     1394.89     94.35 o 
   8  12 -11      122.41      207.29     46.20 o 
  -1  13 -11      116.94      131.79     44.44 o 
   1  13 -11       96.27       67.26     32.89 o 
   3  13 -11       95.96       91.11     42.00 o 
   5  13 -11       21.37      100.92     56.46 o 
 -10   0 -10       52.54       24.85     42.47 o 
  -8   0 -10      870.95     1004.47     93.62 o 
  -6   0 -10      676.97      841.94     61.28 o 
  -4   0 -10    13882.25    14891.68    449.76 o 
  -2   0 -10     2395.01     2101.72     70.62 o 
   0   0 -10    25968.42    25834.36   1028.60 o 
   2   0 -10     4279.86     5995.84    148.67 o 
   4   0 -10     3816.21     3836.21     92.38 o 
   6   0 -10    28115.47    26876.56    486.38 o 
   8   0 -10      547.47      489.15     24.71 o 
  10   0 -10     4369.83     4311.25    131.78 o 
  12   0 -10      455.25      396.36     37.44 o 
  14   0 -10      588.66      802.20     53.17 o 
  16   0 -10      135.48      100.00     33.79 o 
 -11   1 -10      118.39       96.51     55.01 o 
  -9   1 -10       39.27       19.30     34.26 o 
  -7   1 -10     1316.93     1337.96     63.70 o 
  -5   1 -10     2147.79     2313.26     73.13 o 
  -3   1 -10      190.03      187.03     24.67 o 
  -1   1 -10       47.62       84.72     36.01 o 
   1   1 -10     1800.36     1717.62     92.51 o 
   3   1 -10      807.74      986.72     27.68 o 
   5   1 -10     1076.37     1199.33     28.11 o 
   7   1 -10      519.69      437.21     17.53 o 
   9   1 -10      558.60      556.16     21.43 o 
  11   1 -10     1148.97      960.74     37.70 o 
  13   1 -10     1395.91     1497.94     48.25 o 
  15   1 -10      118.14      182.93     24.36 o 
 -12   2 -10      549.53      494.39     89.76 o 
 -10   2 -10      170.95      142.36     54.77 o 
  -8   2 -10      334.68      424.14     61.41 o 
  -6   2 -10     2502.69     2681.24     72.34 o 
  -4   2 -10     5409.18     5480.86    134.67 o 
  -2   2 -10        4.43        7.28      8.98 o 
   0   2 -10      562.72      619.99     27.52 o 
   2   2 -10       67.00       29.86      9.46 o 
   4   2 -10     5345.58     4879.37     79.81 o 
   6   2 -10      645.65      860.96     24.15 o 
   8   2 -10     1098.10     1104.74     36.29 o 
  10   2 -10     1727.67     1656.97     67.42 o 
  12   2 -10      487.82      493.72     32.10 o 
  14   2 -10       35.41       55.66     18.73 o 
  16   2 -10       29.97       36.00     22.24 o 
  -9   3 -10      847.25     1017.20     72.24 o 
  -7   3 -10      156.03      113.86     29.26 o 
  -5   3 -10     2185.90     2059.79     66.65 o 
  -3   3 -10     3638.35     3434.01     71.83 o 
  -1   3 -10      781.74      626.25     18.94 o 
   1   3 -10     2577.36     2635.20     48.88 o 
   3   3 -10     1573.48     1327.25     50.89 o 
   5   3 -10     1407.87     1232.64     33.72 o 
   7   3 -10      376.99      454.84     20.59 o 
   9   3 -10     1601.68     1465.67     63.56 o 
  11   3 -10      370.84      357.41     27.57 o 
  13   3 -10      383.57      368.63     30.28 o 
  15   3 -10      998.81      998.10     68.26 o 
 -10   4 -10      195.53      150.56     59.36 o 
  -8   4 -10       97.29      -25.09     36.68 o 
  -6   4 -10      436.66      481.12     77.21 o 
  -4   4 -10      251.80      190.23     26.70 o 
  -2   4 -10      127.22      125.96     18.79 o 
   0   4 -10     2580.36     2533.76     73.85 o 
   2   4 -10      276.57      304.02     20.32 o 
   4   4 -10     2355.07     2512.77     51.91 o 
   6   4 -10     3424.55     3556.74     77.45 o 
   8   4 -10        4.65       16.59     11.39 o 
  10   4 -10      370.88      356.66     31.25 o 
  12   4 -10      144.42      130.17     24.42 o 
  14   4 -10       22.62        6.84     19.44 o 
  16   4 -10      345.43      325.22     53.68 o 
  -9   5 -10      279.57      304.74     74.80 o 
  -7   5 -10      197.95      224.15     65.63 o 
  -5   5 -10      132.83      209.19     58.87 o 
  -3   5 -10     1860.85     1772.32     65.82 o 
  -1   5 -10     1039.92     1044.58     42.61 o 
   1   5 -10      624.81      626.00     31.09 o 
   3   5 -10      609.60      711.53     29.76 o 
   5   5 -10     1822.93     1820.98     59.18 o 
   7   5 -10      903.06      997.75     44.69 o 
   9   5 -10       80.98      104.10     19.29 o 
  11   5 -10      300.22      411.41     34.23 o 
  13   5 -10      123.18       92.55     23.28 o 
  15   5 -10      267.46      281.07     31.78 o 
 -10   6 -10      509.35      361.20     83.97 o 
  -8   6 -10      420.57      284.72     71.66 o 
  -6   6 -10      825.03      644.95     94.82 o 
  -4   6 -10      256.54      256.19     68.97 o 
  -2   6 -10      307.14      181.24     31.69 o 
   0   6 -10      414.90      329.92     33.46 o 
   2   6 -10     5471.88     5141.79    128.94 o 
   4   6 -10      754.97      883.08     73.14 o 
   6   6 -10     1648.33     2041.61    137.96 o 
   8   6 -10      484.69      552.58     40.89 o 
  10   6 -10      762.93      737.59     41.58 o 
  12   6 -10      332.66      282.77     43.67 o 
  14   6 -10      132.12      147.13     28.51 o 
  -9   7 -10      392.21      460.13     93.14 o 
  -7   7 -10      144.49       75.28     51.15 o 
  -5   7 -10      182.83      194.70     41.00 o 
  -3   7 -10      263.46      210.41     31.57 o 
  -1   7 -10      209.10      188.74     32.43 o 
   1   7 -10      206.09      232.04     22.81 o 
   3   7 -10      430.14      455.45     39.70 o 
   5   7 -10      205.54      229.41     22.93 o 
   7   7 -10      667.17      750.88    128.13 o 
   9   7 -10      564.60      568.18     43.94 o 
  11   7 -10        1.13       21.09     22.92 o 
  13   7 -10      208.68      209.26     31.46 o 
 -10   8 -10        0.18       10.38     57.43 o 
  -8   8 -10       84.63       35.71     51.63 o 
  -6   8 -10       20.20       11.26     57.91 o 
  -4   8 -10      335.27      337.59     50.18 o 
  -2   8 -10      322.47      277.44     36.22 o 
   0   8 -10       79.79       60.07     21.25 o 
   2   8 -10       15.27        7.96     14.00 o 
   4   8 -10        0.27       43.86     16.68 o 
   6   8 -10       22.77       20.44     19.25 o 
   8   8 -10      165.52      244.67     58.07 o 
  10   8 -10       86.93       96.77     27.06 o 
  12   8 -10      220.99      245.92     33.15 o 
  14   8 -10       47.60       52.92     24.45 o 
  -9   9 -10     1108.29      985.65    138.74 o 
  -7   9 -10      113.33       44.37     51.88 o 
  -5   9 -10       41.67        9.67     26.64 o 
  -3   9 -10      585.56      549.98     62.04 o 
  -1   9 -10      271.53      284.68     37.20 o 
   1   9 -10     1349.86     1417.33     69.33 o 
   3   9 -10      685.06      809.79     52.30 o 
   5   9 -10      450.35      588.08     46.14 o 
   7   9 -10       67.87       99.68     26.43 o 
   9   9 -10      552.47      650.09    110.35 o 
  11   9 -10      273.77      288.65     38.77 o 
  13   9 -10       71.01       74.17     27.17 o 
  -8  10 -10       23.24      -36.58     32.81 o 
  -6  10 -10       78.45       48.30     42.59 o 
  -4  10 -10      321.62      155.80     50.79 o 
  -2  10 -10      338.50      289.29     48.68 o 
   0  10 -10      500.60      518.76     71.09 o 
   2  10 -10      113.01      117.04     29.97 o 
   4  10 -10      174.12      249.56     35.47 o 
   6  10 -10      469.67      657.15     61.53 o 
   8  10 -10      140.13      270.16     84.26 o 
  10  10 -10      219.43      338.96     42.18 o 
  12  10 -10       86.69      145.24     34.25 o 
  -5  11 -10      143.05      173.94     59.72 o 
  -3  11 -10      257.68      279.92     51.92 o 
  -1  11 -10       24.77       -6.56     25.74 o 
   1  11 -10      531.01      536.09     50.26 o 
   3  11 -10       46.11       10.30     25.06 o 
   5  11 -10      180.73      205.74     43.18 o 
   7  11 -10      162.04      198.41     74.56 o 
   9  11 -10       15.08       18.23     26.36 o 
  -4  12 -10      913.03      896.71     88.52 o 
  -2  12 -10      385.02      293.51     55.05 o 
   0  12 -10      478.80      535.17     52.83 o 
   2  12 -10      146.43      179.98     35.66 o 
   4  12 -10      230.25      173.50     50.79 o 
   6  12 -10      363.78      542.32     85.17 o 
   8  12 -10      199.40      102.05     34.35 o 
  -1  13 -10      123.30      172.65     44.56 o 
   1  13 -10       99.19      139.46     36.08 o 
   3  13 -10      157.10      155.73     99.65 o 
   5  13 -10       75.92       82.82    116.66 o 
 -13   1  -9      111.15       28.37     38.41 o 
 -11   1  -9      777.91      839.43    100.62 o 
  -9   1  -9      199.19      217.88     53.57 o 
  -7   1  -9     3310.41     3279.47    128.38 o 
  -5   1  -9     1672.77     1800.72     60.99 o 
  -3   1  -9      380.83      356.00     93.38 o 
  -1   1  -9     1016.17     1143.14     34.90 o 
   1   1  -9      457.15      402.62     15.61 o 
   3   1  -9      209.56      479.34     14.65 o 
   5   1  -9     3534.33     3972.56     66.78 o 
   7   1  -9     2621.38     2499.77     44.94 o 
   9   1  -9      306.93      288.91     15.42 o 
  11   1  -9      287.08      277.40     22.77 o 
  13   1  -9      282.55      386.47     26.45 o 
  15   1  -9      127.38      152.16     21.01 o 
 -12   2  -9       43.20       37.64     51.39 o 
 -10   2  -9       72.32       86.62     44.88 o 
  -8   2  -9      105.65      159.38     45.00 o 
  -6   2  -9      723.54      863.46     58.89 o 
  -4   2  -9     2281.12     2576.77     72.80 o 
  -2   2  -9     5987.55     6846.17    164.43 o 
   0   2  -9     3855.51     4059.99     84.98 o 
   2   2  -9     1512.46     1478.67     28.50 o 
   4   2  -9       18.86       68.04      7.93 o 
   6   2  -9      361.63      434.14     29.24 o 
   8   2  -9      978.33     1012.53     26.20 o 
  10   2  -9      108.60       67.16     13.63 o 
  12   2  -9     1595.73     1533.58     56.83 o 
  14   2  -9      251.67      206.48     24.00 o 
  16   2  -9      323.87      221.97     81.56 o 
 -11   3  -9      103.72      113.40     54.29 o 
  -9   3  -9      494.39      584.26     56.36 o 
  -7   3  -9     1029.05     1085.97     64.88 o 
  -5   3  -9      880.97      785.77     37.85 o 
  -3   3  -9     2817.81     2501.78     60.52 o 
  -1   3  -9     6147.58     5506.54    101.51 o 
   1   3  -9     1761.04     1619.84     33.32 o 
   3   3  -9     3659.85     3665.29     76.08 o 
   5   3  -9     5605.20     5486.14     90.41 o 
   7   3  -9      224.02      265.63     13.57 o 
   9   3  -9      663.39      604.71     23.29 o 
  11   3  -9     2707.01     2596.70     73.11 o 
  13   3  -9      482.34      506.17     37.18 o 
  15   3  -9      587.13      593.66     38.85 o 
 -10   4  -9       56.42       86.86     49.70 o 
  -8   4  -9      453.41      533.86     51.32 o 
  -6   4  -9      479.06      438.39     37.66 o 
  -4   4  -9       86.89       99.11     16.44 o 
  -2   4  -9      592.83      506.30     23.51 o 
   0   4  -9      117.80      154.33     16.56 o 
   2   4  -9     1322.06     1256.85     41.72 o 
   4   4  -9    14739.59    16034.12    404.35 o 
   6   4  -9     2736.38     2524.14     85.25 o 
   8   4  -9      256.41      239.16     16.96 o 
  10   4  -9      637.82      742.48     39.90 o 
  12   4  -9      189.43      220.31     27.45 o 
  14   4  -9       86.63      114.38     24.71 o 
  16   4  -9        4.84        4.73     25.73 o 
  -9   5  -9      362.86      394.02     78.42 o 
  -7   5  -9      147.05       72.39     52.60 o 
  -5   5  -9      418.59      298.75     44.61 o 
  -3   5  -9      894.90     1002.82     51.26 o 
  -1   5  -9      642.46      725.72     24.39 o 
   1   5  -9      812.15      767.64     22.83 o 
   3   5  -9     4091.93     4311.25    155.94 o 
   5   5  -9      303.47      444.91     40.06 o 
   7   5  -9      728.70      784.58     39.37 o 
   9   5  -9     1273.21     1294.63     50.10 o 
  11   5  -9      222.26      194.56     26.23 o 
  13   5  -9       18.21       31.10     20.51 o 
  15   5  -9      101.99      118.15     32.47 o 
 -10   6  -9      557.35      887.69    112.20 o 
  -8   6  -9       38.44      -27.02     39.81 o 
  -6   6  -9      773.75      859.70    101.82 o 
  -4   6  -9     2599.78     2732.72    100.19 o 
  -2   6  -9     1360.69     1376.46     51.71 o 
   0   6  -9     1877.09     1857.81     62.41 o 
   2   6  -9     5231.36     4729.44    104.43 o 
   4   6  -9     1116.88     1352.74    136.82 o 
   6   6  -9     6014.46     7934.27    804.62 o 
   8   6  -9      896.76     1046.38     72.68 o 
  10   6  -9      587.83      602.02     55.41 o 
  12   6  -9      150.90      211.40     28.75 o 
  14   6  -9     1672.51     2015.14     73.36 o 
 -11   7  -9      147.61       79.62     64.66 o 
  -9   7  -9      497.05      532.76     95.07 o 
  -7   7  -9      699.14      616.24     97.24 o 
  -5   7  -9      295.13      380.75     75.04 o 
  -3   7  -9     1502.70     1423.78     67.34 o 
  -1   7  -9     1586.23     1491.72     57.37 o 
   1   7  -9     1664.83     1690.58     55.41 o 
   3   7  -9       18.64       10.97     10.40 o 
   5   7  -9     1631.56     1930.21    222.86 o 
   7   7  -9     1723.63     2032.93    239.91 o 
   9   7  -9      433.86      444.49     32.93 o 
  11   7  -9     1145.79     1081.49     51.93 o 
  13   7  -9      198.26      220.97     27.46 o 
 -10   8  -9      109.78      103.03     66.59 o 
  -8   8  -9     1037.71      866.94    116.06 o 
  -6   8  -9      157.25      132.12     77.21 o 
  -4   8  -9      563.88      533.32     59.39 o 
  -2   8  -9        4.65        8.90     16.74 o 
   0   8  -9     1630.41     1380.75     49.00 o 
   2   8  -9      282.80      316.36     25.60 o 
   4   8  -9       59.13       35.04     16.40 o 
   6   8  -9       38.91       52.74     21.37 o 
   8   8  -9      226.61      198.44     30.84 o 
  10   8  -9     1502.08     1825.36    290.00 o 
  12   8  -9      288.07      328.13     34.52 o 
  14   8  -9      123.55      138.06     36.34 o 
  -9   9  -9      153.47       76.49     65.15 o 
  -7   9  -9      302.27      291.81     94.82 o 
  -5   9  -9      249.11      290.82     48.62 o 
  -3   9  -9      320.27      255.86     44.51 o 
  -1   9  -9      157.71      138.12     28.79 o 
   1   9  -9     1787.29     1820.16     98.82 o 
   3   9  -9      215.39      284.17     34.93 o 
   5   9  -9      217.91      209.86     30.65 o 
   7   9  -9      652.09      667.46     60.30 o 
   9   9  -9      225.72      246.77     47.62 o 
  11   9  -9       97.14      108.11     29.09 o 
  13   9  -9      210.30      260.34     48.13 o 
  -8  10  -9      378.96      277.15     57.55 o 
  -6  10  -9      212.96      286.73     52.77 o 
  -4  10  -9       22.69       69.27     32.16 o 
  -2  10  -9      143.00      164.97     69.61 o 
   0  10  -9      285.85      307.14     56.41 o 
   2  10  -9     2759.59     2895.59    134.12 o 
   4  10  -9       57.83       62.06     24.53 o 
   6  10  -9      150.62      169.26     37.95 o 
   8  10  -9     1089.72     1184.11     93.81 o 
  10  10  -9        3.07       67.99     28.58 o 
  12  10  -9      395.78      379.38     42.87 o 
  -7  11  -9      125.83      117.36     65.75 o 
  -5  11  -9      238.68      282.48     54.41 o 
  -3  11  -9       85.64      109.70     47.53 o 
  -1  11  -9      675.94      448.24     53.87 o 
   1  11  -9      230.72      189.31     34.54 o 
   3  11  -9       20.49       32.15     23.74 o 
   5  11  -9      172.32      151.81     37.95 o 
   7  11  -9        0.80        1.99     21.68 o 
   9  11  -9      240.61      254.25     42.92 o 
  11  11  -9      105.23      148.85     34.51 o 
  -4  12  -9      211.43      216.26     48.19 o 
  -2  12  -9      978.50     1152.97     92.21 o 
   0  12  -9      390.70      517.12     51.19 o 
   2  12  -9      173.14      183.22     38.60 o 
   4  12  -9     1014.51      781.97    137.65 o 
   6  12  -9       15.33       44.00     30.53 o 
   8  12  -9      171.34      164.83     37.32 o 
  -3  13  -9      197.98      173.80     49.43 o 
  -1  13  -9       46.55        5.52     46.12 o 
   1  13  -9       14.60       26.46     28.48 o 
   3  13  -9       53.33       49.76     34.50 o 
   5  13  -9       84.88       25.68     35.16 o 
   7  13  -9      327.36      284.18     52.71 o 
 -12   0  -8      143.84       67.08     56.70 o 
 -10   0  -8      246.98      167.69     53.81 o 
  -8   0  -8      513.30      478.71     63.22 o 
  -6   0  -8      876.42      860.48     66.59 o 
  -4   0  -8     7934.53     8530.39    275.50 o 
  -2   0  -8    17666.47    18755.62    570.00 o 
   0   0  -8      133.33      110.75     19.79 o 
   2   0  -8    17851.97    17096.91    397.08 o 
   4   0  -8    10970.67     9780.27    208.35 o 
   6   0  -8     8324.06     8624.89    189.18 o 
   8   0  -8     1974.04     1754.40     47.97 o 
  10   0  -8     4455.90     4039.78    121.79 o 
  12   0  -8     3581.34     3366.91    111.33 o 
  14   0  -8      854.95      927.59     53.97 o 
  16   0  -8      456.35      487.88     65.26 o 
 -13   1  -8        7.90       28.02     39.07 o 
 -11   1  -8      610.05      596.21     88.07 o 
  -9   1  -8     1683.71     1793.53     89.05 o 
  -7   1  -8     1527.48     1522.79     75.67 o 
  -5   1  -8     2698.90     2545.08     75.13 o 
  -3   1  -8     3508.90     3555.03    107.85 o 
  -1   1  -8     1973.74     2252.52     52.56 o 
   1   1  -8      184.09      284.08     12.33 o 
   3   1  -8      126.66       50.69      6.10 o 
   5   1  -8     2561.57     3138.23     54.54 o 
   7   1  -8      976.80     1090.84     24.30 o 
   9   1  -8     1641.32     1430.88     32.91 o 
  11   1  -8      359.34      392.47     25.97 o 
  13   1  -8      451.04      338.64     24.55 o 
  15   1  -8      128.38      159.07     20.45 o 
  17   1  -8       57.82      114.09     44.01 o 
 -12   2  -8      125.01      249.01     69.73 o 
 -10   2  -8        8.89       20.99     36.43 o 
  -8   2  -8     1066.40     1063.58     66.60 o 
  -6   2  -8       37.45       55.46     20.71 o 
  -4   2  -8     2043.61     2033.22     81.84 o 
  -2   2  -8     4347.96     4414.51    133.35 o 
   0   2  -8    14422.34    14695.08    273.24 o 
   2   2  -8      530.33      717.30     22.53 o 
   4   2  -8     2268.84     3210.84     60.81 o 
   6   2  -8     7883.00     7633.90    119.73 o 
   8   2  -8        3.01       45.43      8.33 o 
  10   2  -8     1955.67     1760.80     48.21 o 
  12   2  -8       54.62       42.48     13.89 o 
  14   2  -8       64.45       31.56     15.38 o 
  16   2  -8       75.98       80.26     33.82 o 
 -13   3  -8      140.78      153.94     66.84 o 
 -11   3  -8      228.59      309.57     69.49 o 
  -9   3  -8       46.44       88.36     29.92 o 
  -7   3  -8      632.69      658.75     51.99 o 
  -5   3  -8     2495.28     2287.36     76.06 o 
  -3   3  -8      101.13      164.32     18.87 o 
  -1   3  -8     3767.14     3506.44     75.59 o 
   1   3  -8      388.52      237.02     10.96 o 
   3   3  -8      807.01     1089.95     24.67 o 
   5   3  -8     2100.41     2109.21     57.14 o 
   7   3  -8     1691.38     1495.71     34.10 o 
   9   3  -8     2965.35     2904.93     66.33 o 
  11   3  -8      502.75      589.80     29.02 o 
  13   3  -8     1348.23     1556.88     53.28 o 
  15   3  -8        0.34        7.17     23.73 o 
 -12   4  -8      426.85      563.88     90.24 o 
 -10   4  -8      211.13      330.93     64.78 o 
  -8   4  -8      223.41      304.40     40.67 o 
  -6   4  -8      718.55      836.74     47.85 o 
  -4   4  -8      510.57      617.34     30.93 o 
  -2   4  -8      207.96      158.10     11.39 o 
   0   4  -8     2838.08     3211.20     54.14 o 
   2   4  -8     3118.05     3454.22    172.68 o 
   4   4  -8    27254.55    32113.78   2023.32 o 
   6   4  -8      498.17      537.57     19.49 o 
   8   4  -8      171.29      175.91     23.88 o 
  10   4  -8       27.19       37.94     14.97 o 
  12   4  -8      288.55      394.10     57.24 o 
  14   4  -8      594.83      534.49     50.85 o 
  16   4  -8      149.41      118.45     30.91 o 
 -11   5  -8      402.77      482.57     90.00 o 
  -9   5  -8     1089.98     1157.11     78.04 o 
  -7   5  -8     1803.14     1603.08     84.52 o 
  -5   5  -8     1366.17     1181.35     56.73 o 
  -3   5  -8     1206.78     1218.62     60.88 o 
  -1   5  -8      151.97      136.45     11.67 o 
   1   5  -8     2626.17     2806.32     51.63 o 
   3   5  -8     1563.17     1750.19     90.66 o 
   5   5  -8      413.12      596.44     77.36 o 
   7   5  -8      584.92      724.46     47.78 o 
   9   5  -8     2316.94     2163.65     88.13 o 
  11   5  -8      267.59      281.21     31.86 o 
  13   5  -8      171.36      146.11     24.71 o 
  15   5  -8      197.76      207.45     51.91 o 
 -10   6  -8      152.27      316.57     77.21 o 
  -8   6  -8      234.62      376.65     75.76 o 
  -4   6  -8       88.33      134.33     33.76 o 
  -2   6  -8     1223.93     1235.32     40.06 o 
   0   6  -8     5185.28     5159.41     92.96 o 
   2   6  -8      249.62      271.49     14.80 o 
   4   6  -8      333.99      464.72     57.10 o 
   6   6  -8     1255.67     1538.05     98.99 o 
   8   6  -8      185.39      157.95     25.12 o 
  10   6  -8     1572.85     1537.56     58.17 o 
  12   6  -8       54.72       53.19     18.54 o 
  14   6  -8        4.22       38.90     24.82 o 
 -11   7  -8      318.94      410.18     91.69 o 
  -9   7  -8       64.85       18.82     45.60 o 
  -7   7  -8      122.07      129.09     56.70 o 
  -5   7  -8     2602.65     2401.03    172.04 o 
  -3   7  -8      431.67      452.24     40.42 o 
  -1   7  -8     1523.88     1535.68     43.67 o 
   1   7  -8     1029.11     1186.66     64.60 o 
   3   7  -8      385.51      349.26     22.90 o 
   5   7  -8      263.01      230.66     19.07 o 
   7   7  -8      767.71      920.97    126.48 o 
   9   7  -8      236.70      177.05     30.60 o 
  11   7  -8       35.85       40.66     17.72 o 
  13   7  -8       98.40      106.50     21.92 o 
 -10   8  -8        7.44       24.61     56.94 o 
  -8   8  -8        1.15       19.79     46.81 o 
  -6   8  -8      638.49      655.33     95.79 o 
  -4   8  -8      792.58      668.83     81.43 o 
  -2   8  -8      708.57      688.51     40.36 o 
   0   8  -8     1154.50     1048.83     42.03 o 
   2   8  -8     3708.23     3511.21     97.78 o 
   4   8  -8      749.37      839.83     70.23 o 
   6   8  -8      238.75      258.52     46.35 o 
   8   8  -8      105.36      129.43     22.27 o 
  10   8  -8      107.94      104.66     25.11 o 
  12   8  -8      912.69      841.87     44.59 o 
  14   8  -8        4.53       11.65     29.89 o 
  -9   9  -8      275.80      275.55     83.00 o 
  -7   9  -8       36.50       53.32     50.67 o 
  -5   9  -8      646.36      677.91     67.36 o 
  -3   9  -8      351.53      373.95     49.71 o 
  -1   9  -8      673.35      651.57     40.53 o 
   1   9  -8     2397.48     2325.33     88.69 o 
   3   9  -8      403.08      403.08     42.85 o 
   5   9  -8      189.54      300.27     59.83 o 
   7   9  -8      735.68      843.82     62.68 o 
   9   9  -8     1112.15     1160.52     62.52 o 
  11   9  -8      153.74      149.43     30.12 o 
  13   9  -8      310.39      402.87     50.90 o 
  -8  10  -8      283.37      190.56     73.47 o 
  -6  10  -8      130.93       51.83     36.14 o 
  -4  10  -8      590.01      383.15     55.54 o 
  -2  10  -8     1060.27      969.60    127.88 o 
   0  10  -8      209.73      239.20     34.01 o 
   2  10  -8      697.82      741.37     58.10 o 
   4  10  -8      288.56      310.75     36.95 o 
   6  10  -8      399.60      437.92     42.91 o 
   8  10  -8      306.09      245.71     46.48 o 
  10  10  -8      213.97      173.87     33.58 o 
  12  10  -8       69.29       27.48     29.25 o 
  -7  11  -8      118.51      327.98     68.04 o 
  -5  11  -8       67.00        1.86     39.45 o 
  -3  11  -8      139.85      232.36     46.95 o 
  -1  11  -8      613.05      629.27     52.68 o 
   1  11  -8      136.33      162.68     38.74 o 
   3  11  -8      634.88      654.93     50.39 o 
   5  11  -8      767.67      816.32     88.67 o 
   7  11  -8      129.18      197.22     54.46 o 
   9  11  -8       15.70       12.31     27.13 o 
  11  11  -8       95.41      151.54     31.00 o 
  -6  12  -8      156.82       86.60     40.40 o 
  -4  12  -8      161.58      182.97     46.41 o 
  -2  12  -8      241.67      297.30     43.07 o 
   0  12  -8      140.90      223.60     43.72 o 
   2  12  -8      140.79       92.48     30.75 o 
   4  12  -8       21.47        7.04     29.41 o 
   6  12  -8      712.73      773.79     69.61 o 
   8  12  -8      229.61      319.07     45.97 o 
  -3  13  -8       70.59        6.94     38.61 o 
  -1  13  -8      185.41      142.25     35.83 o 
   1  13  -8       74.15       67.83     29.89 o 
   3  13  -8       75.43      132.55     41.52 o 
   5  13  -8       38.61       88.66     36.89 o 
   7  13  -8      540.86      694.40     58.07 o 
   2  14  -8       17.82       30.84     36.28 o 
 -13   1  -7      254.57      240.15     53.82 o 
 -11   1  -7       65.98       76.73     47.05 o 
  -9   1  -7     2064.05     2050.74     97.46 o 
  -7   1  -7     2329.75     2295.72     95.74 o 
  -5   1  -7     1353.76     1347.35     47.71 o 
  -3   1  -7     4553.03     4901.01    134.04 o 
  -1   1  -7     8139.03     7709.68    149.30 o 
   1   1  -7      910.91      951.12     25.95 o 
   3   1  -7      725.03      509.90     14.25 o 
   5   1  -7      479.73      494.27     25.88 o 
   7   1  -7     1171.23     1005.97     23.96 o 
   9   1  -7     2366.64     2087.87     43.96 o 
  11   1  -7     1982.37     1993.30     59.04 o 
  13   1  -7      205.15      265.37     32.49 o 
  15   1  -7      102.50       64.23     18.45 o 
 -14   2  -7       25.28       20.12     39.05 o 
 -12   2  -7      500.95      402.46     78.18 o 
 -10   2  -7      704.39      792.86     87.59 o 
  -8   2  -7     1491.70     1698.50    174.09 o 
  -6   2  -7      661.18      714.71     26.42 o 
  -4   2  -7     1123.63      852.07     34.52 o 
  -2   2  -7     4243.36     4061.32    117.61 o 
   0   2  -7    18916.62    21268.69    391.16 o 
   2   2  -7    20251.62    20871.54    302.92 o 
   4   2  -7     5324.58     4889.71     79.51 o 
   6   2  -7     2708.88     3187.84     59.90 o 
   8   2  -7     4836.68     5067.30     92.70 o 
  10   2  -7      439.78      415.21     23.73 o 
  12   2  -7      102.03      118.85     20.72 o 
  14   2  -7      587.58      583.17     37.52 o 
  16   2  -7       36.72      128.34     34.23 o 
 -13   3  -7       11.73       22.68     51.88 o 
 -11   3  -7       63.39      104.48     49.22 o 
  -9   3  -7      557.22      650.06     55.66 o 
  -7   3  -7     1228.66     1191.91     69.13 o 
  -5   3  -7     5456.06     5166.95    110.37 o 
  -3   3  -7     3281.10     3241.45     90.97 o 
  -1   3  -7      909.37      808.98     27.22 o 
   1   3  -7       25.60      112.75      9.87 o 
   3   3  -7       26.84       93.06      7.16 o 
   5   3  -7      429.23      526.32     20.81 o 
   7   3  -7     1052.54     1046.72     25.28 o 
   9   3  -7     5941.28     5552.34    102.78 o 
  11   3  -7      870.30      803.83     34.58 o 
  13   3  -7      911.74      998.90     41.15 o 
  15   3  -7      852.10     1018.23     64.11 o 
 -12   4  -7      415.71      436.24     84.45 o 
 -10   4  -7      404.13      578.61     83.12 o 
  -8   4  -7      800.10      798.73     92.41 o 
  -6   4  -7     6620.44     6163.97    211.20 o 
  -4   4  -7      856.11      935.70     54.02 o 
  -2   4  -7       17.53        5.15      7.58 o 
   0   4  -7      230.20      181.29      9.34 o 
   2   4  -7    21485.23    22428.01    522.07 o 
   4   4  -7    24082.74    32718.16   3188.20 o 
   6   4  -7     2433.79     2492.00    158.88 o 
   8   4  -7      120.46      113.38     12.92 o 
  10   4  -7       10.69       55.68     16.11 o 
  12   4  -7      565.95      516.14     44.18 o 
  14   4  -7       68.42      117.39     28.50 o 
  16   4  -7       87.27       23.86     34.49 o 
 -11   5  -7      366.89      572.57     80.95 o 
  -9   5  -7      265.69      253.12     42.42 o 
  -7   5  -7     2714.82     2726.51    158.40 o 
  -5   5  -7      717.08      708.18     42.93 o 
  -3   5  -7       63.19      121.08     15.53 o 
  -1   5  -7      979.11      950.90     21.75 o 
   1   5  -7       56.70      101.10     14.11 o 
   3   5  -7      117.76      218.23     34.95 o 
   5   5  -7     1655.91     2000.65    157.39 o 
   7   5  -7     1350.95     1222.45     59.60 o 
   9   5  -7      288.49      331.04     31.15 o 
  11   5  -7      530.11      519.79     31.30 o 
  13   5  -7     1221.73     1309.49     73.31 o 
  15   5  -7       57.33      103.60     29.94 o 
 -10   6  -7       24.63       39.09     50.67 o 
  -8   6  -7      915.43     1143.34     75.42 o 
  -6   6  -7      354.40      384.83     51.76 o 
  -4   6  -7       69.43       80.64     21.37 o 
  -2   6  -7      290.16      241.75     12.86 o 
   0   6  -7     4700.69     4568.37     69.34 o 
   2   6  -7     1168.08     1369.99     37.39 o 
   4   6  -7     2351.96     3053.96    312.42 o 
   6   6  -7     1407.72     1509.04    122.80 o 
   8   6  -7      221.73      260.67     26.85 o 
  10   6  -7      716.70      854.59     42.33 o 
  12   6  -7      722.88      884.06     40.39 o 
  14   6  -7       55.65       35.67     25.33 o 
 -11   7  -7      252.60      233.56     74.80 o 
  -9   7  -7      104.69      119.92     54.77 o 
  -7   7  -7       48.63       60.08     44.64 o 
  -5   7  -7     1420.63     1331.17    120.16 o 
  -3   7  -7     1510.87     1515.83     63.84 o 
  -1   7  -7     2346.29     2374.73     64.14 o 
   1   7  -7     1440.92     1455.79     35.50 o 
   3   7  -7     1497.18     1400.60     62.68 o 
   5   7  -7      288.33      408.51     40.70 o 
   7   7  -7        0.09       32.89     16.02 o 
   9   7  -7      789.73      729.94     39.67 o 
  11   7  -7       85.70      115.77     20.52 o 
  13   7  -7       46.77       30.14     22.63 o 
  15   7  -7      702.17      817.76     60.16 o 
 -10   8  -7       31.25      186.27     69.01 o 
  -8   8  -7       28.74       49.22     45.84 o 
  -6   8  -7     1365.06     1475.22    131.98 o 
  -4   8  -7      986.44      820.13     66.23 o 
  -2   8  -7     2180.21     2153.20     61.35 o 
   0   8  -7      929.92     1054.20     37.01 o 
   2   8  -7     6455.21     6476.55    117.40 o 
   4   8  -7        5.20       -0.16     11.27 o 
   6   8  -7      234.75      237.45     30.26 o 
   8   8  -7       79.37      115.65     20.86 o 
  10   8  -7      198.41      125.78     22.94 o 
  12   8  -7      166.48      133.47     23.93 o 
  14   8  -7      325.77      369.40     41.84 o 
  -9   9  -7       95.56       10.62     50.67 o 
  -7   9  -7      342.92      237.18     73.35 o 
  -5   9  -7      267.76      236.23     51.39 o 
  -3   9  -7      363.97      344.22     50.81 o 
  -1   9  -7      212.80      232.12     36.22 o 
   1   9  -7      304.06      336.67     36.44 o 
   3   9  -7       94.01       81.33     16.37 o 
   5   9  -7      530.66      580.66     51.65 o 
   7   9  -7       99.14       95.02     26.96 o 
   9   9  -7      277.04      215.66     29.81 o 
  11   9  -7      784.87      793.79     44.29 o 
  13   9  -7      229.94      223.88     36.28 o 
  -8  10  -7      200.85      217.40     79.14 o 
  -6  10  -7       97.07       37.32     80.59 o 
  -4  10  -7      580.32      623.59     65.12 o 
  -2  10  -7       10.53       -5.44     19.81 o 
   0  10  -7      660.21      662.83     48.98 o 
   2  10  -7      234.06      292.19     36.09 o 
   4  10  -7      252.13      274.50     34.60 o 
   6  10  -7      317.40      464.53     43.18 o 
   8  10  -7       77.13       69.68     25.29 o 
  10  10  -7      480.11      487.89     50.56 o 
  12  10  -7       69.16       69.92     30.09 o 
  -7  11  -7      288.73      280.91     55.27 o 
  -5  11  -7       63.85        7.51     28.63 o 
  -3  11  -7      713.38      760.34     75.52 o 
  -1  11  -7      695.64      697.06     54.49 o 
   1  11  -7       98.26      151.37     30.18 o 
   3  11  -7       89.26       82.74     25.14 o 
   5  11  -7      301.92      296.85     37.72 o 
   7  11  -7      432.26      374.98     41.58 o 
   9  11  -7       24.54        5.46     23.67 o 
  11  11  -7      156.05      188.04     70.58 o 
  -6  12  -7      230.52      128.49     58.63 o 
  -4  12  -7      403.14      416.82     61.66 o 
  -2  12  -7      358.58      287.60     42.52 o 
   0  12  -7      667.49      762.79     57.66 o 
   2  12  -7      174.54      230.10     37.09 o 
   4  12  -7      182.05      216.10     42.29 o 
   6  12  -7      374.92      605.73    106.60 o 
   8  12  -7      443.79      445.14     45.31 o 
  -3  13  -7       33.33       53.78     31.11 o 
  -1  13  -7      319.40      212.42     62.71 o 
   1  13  -7      205.70      197.86     50.79 o 
   3  13  -7      142.55      185.91     44.80 o 
   5  13  -7       17.22       48.34     32.92 o 
   7  13  -7       38.43       44.71     40.51 o 
   0  14  -7       68.93       57.51     30.61 o 
   2  14  -7       18.54       92.33     51.03 o 
   4  14  -7      737.78      808.10     82.28 o 
 -14   0  -6      438.43      459.41     92.17 o 
 -12   0  -6      241.07      256.49     66.35 o 
 -10   0  -6     1016.48     1240.20    109.30 o 
  -8   0  -6     4438.76     5124.17    247.80 o 
  -6   0  -6      832.90      681.39     61.05 o 
  -4   0  -6     3474.62     3694.75    132.29 o 
  -2   0  -6      723.74      553.96     49.95 o 
   0   0  -6     3438.53     2782.50    122.81 o 
   2   0  -6     7827.65     8028.02    166.12 o 
   4   0  -6     6846.25     7046.65    151.86 o 
   6   0  -6     5192.82     4564.80     94.97 o 
   8   0  -6    11470.03    11582.95    250.61 o 
  10   0  -6      264.23      334.58     30.14 o 
  12   0  -6      242.97      224.42     28.18 o 
  14   0  -6      283.71      125.31     22.26 o 
  16   0  -6      117.58      188.93     70.21 o 
 -13   1  -6      102.80      152.92     44.32 o 
 -11   1  -6      450.58      467.61     76.97 o 
  -9   1  -6     1848.70     1756.80     87.35 o 
  -7   1  -6     2329.24     2279.54     75.81 o 
  -5   1  -6     1023.81      840.83     43.36 o 
  -3   1  -6      350.88      300.63     30.20 o 
  -1   1  -6     9249.15     9243.80    199.21 o 
   1   1  -6     6977.61     7296.82    173.29 o 
   3   1  -6     3455.02     3284.74     53.19 o 
   5   1  -6     1055.69      883.91     21.21 o 
   7   1  -6     3406.29     3125.13     65.25 o 
   9   1  -6      402.91      353.32     23.03 o 
  11   1  -6      754.70      703.48     30.12 o 
  13   1  -6      441.01      443.91     48.89 o 
  15   1  -6       18.82       53.85     26.73 o 
 -14   2  -6      401.79      226.20     54.77 o 
 -12   2  -6      267.73      163.35     60.80 o 
 -10   2  -6      358.99      194.72     53.08 o 
  -8   2  -6      774.56      789.35     75.76 o 
  -6   2  -6     2075.45     2331.36     90.22 o 
  -4   2  -6     2482.05     2186.82     61.68 o 
  -2   2  -6      655.01      567.58     23.47 o 
   0   2  -6    16702.63    18293.10    333.85 o 
   2   2  -6     5842.07     5585.26    127.97 o 
   4   2  -6     9318.89     9415.00    247.70 o 
   6   2  -6      457.15      406.31     26.39 o 
   8   2  -6      447.09      326.46     14.48 o 
  10   2  -6      188.77      171.35     17.51 o 
  12   2  -6       28.77       24.32     12.91 o 
  14   2  -6       10.58       18.75     17.82 o 
  16   2  -6       27.76       91.85     37.91 o 
 -13   3  -6       79.61       26.54     48.02 o 
 -11   3  -6       40.34       85.66     48.26 o 
  -9   3  -6      863.81      884.08     71.30 o 
  -7   3  -6      332.66      513.86     77.45 o 
  -5   3  -6     2715.34     3121.46    101.55 o 
  -3   3  -6      980.03     1065.01     31.36 o 
  -1   3  -6      759.74      882.47     23.60 o 
   1   3  -6     1625.76     2012.20     44.97 o 
   3   3  -6     1116.81     1856.20    123.56 o 
   5   3  -6     1822.36     2332.56     85.71 o 
   7   3  -6       41.82       24.28      6.28 o 
   9   3  -6     3362.31     2984.07     58.20 o 
  11   3  -6     1077.84     1167.44     45.63 o 
  13   3  -6       82.88       79.19     15.11 o 
  15   3  -6      196.37      232.42     45.48 o 
 -12   4  -6       60.87       29.68     41.98 o 
 -10   4  -6      776.89      772.94     62.95 o 
  -8   4  -6     1307.70     1277.40     72.85 o 
  -6   4  -6     1684.46     1742.67     83.29 o 
  -4   4  -6       55.60       39.76      9.16 o 
  -2   4  -6     6857.10     7075.12    152.58 o 
   0   4  -6      668.32      938.04     22.82 o 
   2   4  -6     2002.72     2349.89    131.01 o 
   4   4  -6      643.10      654.23     76.46 o 
   6   4  -6      113.94      142.81     10.07 o 
   8   4  -6     1067.16     1125.04     29.37 o 
  10   4  -6     2710.20     2970.12     99.53 o 
  12   4  -6      312.81      356.86     25.59 o 
  14   4  -6      163.50      165.24     28.96 o 
  16   4  -6       70.68       -4.25     33.77 o 
 -13   5  -6      134.88      161.42     71.42 o 
 -11   5  -6     1401.95     1804.62    133.31 o 
  -9   5  -6      193.97      205.61     40.08 o 
  -7   5  -6     2050.90     2005.92     95.29 o 
  -5   5  -6     5254.64     4877.14    172.51 o 
  -3   5  -6     1510.02     1339.14     35.21 o 
  -1   5  -6     1231.04     1316.40     25.25 o 
   1   5  -6     1607.51     1496.04     30.78 o 
   3   5  -6     1211.36     1363.48    122.91 o 
   5   5  -6     4281.78     5333.37    388.20 o 
   7   5  -6     2583.10     2213.02     58.26 o 
   9   5  -6      978.69      867.88     40.24 o 
  11   5  -6      330.46      331.78     23.67 o 
  13   5  -6     2145.10     2486.80     84.94 o 
  15   5  -6       15.72        4.18     23.98 o 
 -10   6  -6      124.47      177.05     41.35 o 
  -8   6  -6      154.59      123.98     34.85 o 
  -6   6  -6     1237.56     1051.04     69.97 o 
  -4   6  -6      301.12      381.65     26.64 o 
  -2   6  -6      433.85      433.42     16.80 o 
   0   6  -6     2363.33     2534.47     39.24 o 
   2   6  -6     5469.73     5838.81    197.70 o 
   4   6  -6     4585.79     6407.07    628.03 o 
   6   6  -6       52.66      132.34     16.63 o 
   8   6  -6      314.86      423.39     34.70 o 
  10   6  -6      217.30      234.25     21.55 o 
  12   6  -6       17.02       17.35     13.77 o 
  14   6  -6      117.36      101.37     30.31 o 
 -11   7  -6       86.96       48.50     57.43 o 
  -9   7  -6      470.74      583.19     94.58 o 
  -7   7  -6      103.44       66.47     42.35 o 
  -5   7  -6      416.17      335.17     40.54 o 
  -3   7  -6     1103.30     1114.15     36.74 o 
  -1   7  -6     2079.86     2079.43     59.10 o 
   1   7  -6      583.94      647.08     21.31 o 
   3   7  -6     3238.33     3274.02     92.73 o 
   5   7  -6      845.70      961.99     68.48 o 
   7   7  -6      447.28      463.45     31.46 o 
   9   7  -6       30.26       48.81     16.95 o 
  11   7  -6      163.17      178.11     21.79 o 
  13   7  -6      315.89      330.59     36.78 o 
 -10   8  -6      104.68      205.57     71.66 o 
  -8   8  -6      595.69      870.56    112.20 o 
  -6   8  -6      320.83      231.87     65.63 o 
  -4   8  -6      135.26      175.99     45.75 o 
  -2   8  -6     5995.01     5869.17    110.02 o 
   0   8  -6     4305.10     4232.98     82.40 o 
   2   8  -6     3302.94     3071.31     66.23 o 
   4   8  -6     3721.19     4221.94    164.87 o 
   6   8  -6      730.98      922.79     43.64 o 
   8   8  -6       75.69       40.47     22.55 o 
  10   8  -6     1667.59     1699.60     61.07 o 
  12   8  -6      121.83       89.95     25.62 o 
  14   8  -6      149.33       64.31     27.42 o 
 -11   9  -6      219.53      170.35     76.25 o 
  -9   9  -6       52.86       85.90     55.74 o 
  -7   9  -6      427.95      421.28     87.10 o 
  -5   9  -6      580.75      596.03     62.39 o 
  -3   9  -6      677.57      584.29     41.06 o 
  -1   9  -6       11.01        8.34     13.94 o 
   1   9  -6      119.97      140.62     21.98 o 
   3   9  -6      315.02      329.25     22.88 o 
   5   9  -6     3538.14     3536.90    114.25 o 
   7   9  -6      728.08      657.94     39.05 o 
   9   9  -6       78.81       81.65     20.89 o 
  11   9  -6      463.83      509.27     56.73 o 
  13   9  -6      181.95      129.48     38.80 o 
 -10  10  -6      113.30      148.39     71.18 o 
  -8  10  -6      284.33      331.04     84.45 o 
  -6  10  -6       53.14       81.58     38.24 o 
  -4  10  -6     2533.32     2304.40     96.13 o 
  -2  10  -6      465.30      556.66     38.85 o 
   0  10  -6     1254.66     1268.50     91.77 o 
   2  10  -6      277.93      291.10     29.04 o 
   4  10  -6      476.73      465.85     47.33 o 
   6  10  -6      255.85      259.42     29.04 o 
   8  10  -6     1411.87     1824.58     87.63 o 
  10  10  -6      214.67      252.48     28.67 o 
  12  10  -6      466.64      412.61     42.92 o 
  -7  11  -6      364.99      337.21     59.68 o 
  -5  11  -6      202.49      222.85     45.79 o 
  -3  11  -6      494.55      453.86     65.46 o 
  -1  11  -6       22.38       -4.48     21.82 o 
   1  11  -6       49.20       77.36     25.24 o 
   3  11  -6      476.76      581.44     45.94 o 
   5  11  -6       89.31      120.30     28.92 o 
   7  11  -6      179.65      201.34     34.04 o 
   9  11  -6      664.52      803.98     67.00 o 
  11  11  -6       57.16       25.19     42.33 o 
  -6  12  -6      231.04      201.26     50.19 o 
  -4  12  -6       15.92       -0.63     28.53 o 
  -2  12  -6      103.26      129.51     32.31 o 
   0  12  -6      448.22      457.13     62.35 o 
   2  12  -6      288.56      242.39     36.22 o 
   4  12  -6       86.42      138.24     97.60 o 
   6  12  -6       45.51       64.95     26.47 o 
   8  12  -6      160.37      293.45    100.98 o 
  -5  13  -6       91.56       51.64     37.03 o 
  -3  13  -6        7.42       10.76     26.46 o 
  -1  13  -6       48.38       36.70     27.03 o 
   1  13  -6      124.28      108.25     30.91 o 
   3  13  -6      342.84      409.58     55.49 o 
   5  13  -6        9.49       15.26     27.20 o 
   7  13  -6      176.57      204.21     55.25 o 
  -2  14  -6      218.52      181.65     45.77 o 
   0  14  -6        4.01       -5.71     25.69 o 
   2  14  -6      214.36      144.08     43.13 o 
   4  14  -6      206.94      217.40     70.70 o 
 -13   1  -5      390.35      533.13     64.08 o 
 -11   1  -5      292.53      311.50     64.91 o 
  -9   1  -5     2711.97     2457.26    106.11 o 
  -7   1  -5     1940.14     1586.17     53.85 o 
  -5   1  -5      803.20      740.47     35.71 o 
  -3   1  -5     4291.61     3859.98    108.74 o 
  -1   1  -5     3104.11     3756.70    101.31 o 
   1   1  -5     5448.65     5544.59    102.33 o 
   3   1  -5     7695.80     7809.47    117.12 o 
   5   1  -5     4516.81     4054.50     62.28 o 
   7   1  -5     2544.25     2198.42     36.93 o 
   9   1  -5     1492.04     1410.83     44.07 o 
  11   1  -5     1060.22     1000.00     35.05 o 
  13   1  -5      509.04      564.90     37.52 o 
  15   1  -5      154.79      193.54     37.28 o 
 -14   2  -5      138.30      151.88     49.29 o 
 -12   2  -5      540.99      800.10    100.37 o 
 -10   2  -5      307.76      246.83     59.11 o 
  -8   2  -5      574.21      544.10     45.81 o 
  -6   2  -5     9539.06    10004.24    192.21 o 
  -4   2  -5     1020.17     1163.57     31.82 o 
  -2   2  -5    11448.18    11400.42    195.60 o 
   0   2  -5    12802.79    11785.70    251.61 o 
   2   2  -5    51710.88    58590.40   1588.97 o 
   4   2  -5     7453.03     7111.50    116.11 o 
   6   2  -5     9143.01     8580.47    124.10 o 
   8   2  -5      821.67     1303.02     27.51 o 
  10   2  -5     2942.92     2648.88     75.96 o 
  12   2  -5     2710.54     2801.60     94.75 o 
  14   2  -5       14.60       30.80     14.85 o 
  16   2  -5       95.37      142.23     37.26 o 
 -13   3  -5      262.92      158.04     60.56 o 
 -11   3  -5        1.25       18.34     37.88 o 
  -9   3  -5      411.09      383.55     97.36 o 
  -7   3  -5      716.22      774.25     52.31 o 
  -5   3  -5     2275.20     2394.70     63.10 o 
  -3   3  -5     1255.44     1497.48     43.37 o 
  -1   3  -5      968.16      949.97     24.44 o 
   1   3  -5     4694.88     5994.64    199.26 o 
   3   3  -5     4599.20     7272.11    729.35 o 
   5   3  -5     1141.35     1260.49     87.44 o 
   7   3  -5      139.32      139.44     10.07 o 
   9   3  -5      345.19      331.19     15.96 o 
  11   3  -5      368.55      421.17     25.28 o 
  13   3  -5       85.91      110.10     22.40 o 
  15   3  -5      152.83       92.15     32.01 o 
 -14   4  -5       37.39      -34.75     48.50 o 
 -12   4  -5       17.85       41.02     50.43 o 
 -10   4  -5      563.83      575.17     55.53 o 
  -8   4  -5     1661.99     1615.78     82.47 o 
  -6   4  -5      624.62      600.60     79.74 o 
  -4   4  -5     5829.04     5469.01    104.56 o 
  -2   4  -5    11596.28    12137.13    180.82 o 
   0   4  -5      175.54      174.27      7.99 o 
   2   4  -5     1343.03     1011.40     61.94 o 
   4   4  -5    16199.14    19820.80   1694.49 o 
   6   4  -5      771.35     1012.98     31.95 o 
   8   4  -5     4167.30     3916.10     69.68 o 
  10   4  -5      986.38      973.84     34.27 o 
  12   4  -5       75.01       71.83     18.63 o 
  14   4  -5     1639.33     1638.60     76.93 o 
  16   4  -5      640.97      586.50     86.88 o 
 -13   5  -5      117.79      137.29     67.32 o 
 -11   5  -5      706.03      632.80     63.47 o 
  -9   5  -5      646.69      642.31    110.27 o 
  -7   5  -5      850.43      918.77     60.77 o 
  -5   5  -5     1222.33     1240.67     33.49 o 
  -3   5  -5     3265.26     3148.47     52.44 o 
  -1   5  -5       12.98       41.00      8.28 o 
   1   5  -5     1439.75     1383.32     38.88 o 
   3   5  -5     2781.24     3372.85    222.09 o 
   5   5  -5      313.24      413.70     19.68 o 
   7   5  -5      937.64     1067.24     38.59 o 
   9   5  -5     1359.75     1238.58     34.02 o 
  11   5  -5      631.15      710.73     31.58 o 
  13   5  -5      597.32      547.71     57.38 o 
  15   5  -5      147.29      203.07     69.73 o 
 -12   6  -5      337.43      524.31     92.89 o 
 -10   6  -5      174.88      221.88     44.88 o 
  -8   6  -5      411.06      438.21     54.53 o 
  -6   6  -5      201.89      204.15     34.42 o 
  -4   6  -5      102.36      109.24     20.04 o 
  -2   6  -5      315.23      360.86     13.85 o 
   0   6  -5      327.36      307.90     11.45 o 
   2   6  -5      459.41      593.14     26.29 o 
   4   6  -5     1800.17     2280.60    133.64 o 
   6   6  -5      258.22      266.78     26.44 o 
   8   6  -5       61.22       52.01     16.18 o 
  10   6  -5      122.84      118.68     16.89 o 
  12   6  -5      479.34      467.51     55.75 o 
  14   6  -5      166.66      270.88     32.11 o 
 -11   7  -5      110.30       62.22     96.76 o 
  -9   7  -5       46.44       64.04     55.74 o 
  -7   7  -5     1072.62     1063.74     71.97 o 
  -5   7  -5      641.62      648.22     41.02 o 
  -3   7  -5     1061.70     1056.18     42.90 o 
  -1   7  -5     1912.68     2062.11     38.84 o 
   1   7  -5      420.55      387.60     16.56 o 
   3   7  -5     2799.27     3155.21    145.44 o 
   5   7  -5      745.51      772.16     31.71 o 
   7   7  -5     1086.29     1009.39     43.70 o 
   9   7  -5      393.87      413.71     35.36 o 
  11   7  -5       20.71       21.71     18.70 o 
  13   7  -5      798.05      953.03     54.08 o 
 -12   8  -5      146.77      252.14     79.38 o 
 -10   8  -5       42.82       90.24     55.50 o 
  -8   8  -5      423.34      525.93     57.38 o 
  -6   8  -5      761.09      919.96     69.85 o 
  -4   8  -5       95.80       85.06     18.42 o 
  -2   8  -5      342.68      356.25     22.27 o 
   0   8  -5      480.03      552.10     23.33 o 
   2   8  -5      997.19     1035.41     28.47 o 
   4   8  -5     1188.43     1226.20     38.99 o 
   6   8  -5     1470.68     1473.01     54.21 o 
   8   8  -5      753.76      792.33     40.87 o 
  10   8  -5      139.03      165.86     22.11 o 
  12   8  -5     1985.64     1779.18    115.12 o 
  14   8  -5       44.85       10.68     24.18 o 
 -11   9  -5       42.80        5.79     55.50 o 
  -9   9  -5       30.63       41.02     56.70 o 
  -7   9  -5      350.33      366.51     80.83 o 
  -5   9  -5      135.19      276.75     69.25 o 
  -3   9  -5      999.64      934.72     40.69 o 
  -1   9  -5     1257.38     1305.23     45.65 o 
   1   9  -5      188.96      189.53     18.75 o 
   3   9  -5      970.09      930.65     35.32 o 
   5   9  -5      681.02      699.60     50.39 o 
   7   9  -5      140.23      145.94     22.99 o 
   9   9  -5      126.45      187.85     25.60 o 
  11   9  -5       44.82        7.46     20.62 o 
  13   9  -5      119.81      118.88     35.88 o 
 -10  10  -5      140.55       77.69     66.59 o 
  -8  10  -5       20.25      103.99     58.15 o 
  -6  10  -5       98.80       51.62     45.84 o 
  -4  10  -5      368.92      402.75     35.90 o 
  -2  10  -5      322.94      285.74     30.82 o 
   0  10  -5       82.98      100.62     22.03 o 
   2  10  -5       72.86       30.97     14.49 o 
   4  10  -5       32.42       28.19     15.70 o 
   6  10  -5      443.08      372.53     37.54 o 
   8  10  -5      319.39      282.33     39.60 o 
  10  10  -5      152.89       96.51     29.30 o 
  12  10  -5       99.31       61.98     32.48 o 
  -9  11  -5     1046.29     1130.18    145.98 o 
  -7  11  -5      113.82       57.02     46.93 o 
  -5  11  -5      368.00      283.11     41.62 o 
  -3  11  -5      843.39      878.27     51.11 o 
  -1  11  -5      276.80      242.43     34.37 o 
   1  11  -5      484.47      517.39     38.20 o 
   3  11  -5      915.35     1022.78     44.99 o 
   5  11  -5      391.79      335.96     48.13 o 
   7  11  -5       10.15       38.44     20.46 o 
   9  11  -5      346.27      441.61     59.84 o 
  11  11  -5       76.50       84.08     36.37 o 
  -6  12  -5       38.52       49.77     37.36 o 
  -4  12  -5       15.11       12.77     24.71 o 
  -2  12  -5      356.75      365.64     68.32 o 
   0  12  -5      236.49      195.74     33.70 o 
   2  12  -5      121.22      191.89     32.65 o 
   4  12  -5      170.37      159.66     31.61 o 
   6  12  -5      151.58      119.25     32.92 o 
   8  12  -5       46.47      101.53     32.92 o 
  -5  13  -5       67.81       75.32     34.56 o 
  -3  13  -5       29.44       11.20     31.36 o 
  -1  13  -5      536.31      513.53     51.54 o 
   1  13  -5      536.60      525.17     56.33 o 
   3  13  -5      535.06      652.12     64.17 o 
   5  13  -5      204.40      225.47     46.33 o 
   7  13  -5       66.05      148.52     40.99 o 
  -2  14  -5       26.86       12.08     29.40 o 
   0  14  -5      209.26      263.18     42.15 o 
   2  14  -5      442.19      476.30     88.07 o 
   4  14  -5      815.86      820.13    100.62 o 
 -14   0  -4      416.82      404.39     87.83 o 
 -12   0  -4      487.41      505.49     83.73 o 
 -10   0  -4     1655.91     1593.20    124.50 o 
  -8   0  -4       96.25      139.46     34.75 o 
  -6   0  -4     1881.02     2633.14    131.26 o 
  -4   0  -4      641.11      610.67     36.28 o 
  -2   0  -4     8666.03     9131.03    319.46 o 
   2   0  -4    14985.86    22697.47    408.64 o 
   4   0  -4       97.55      102.49      7.65 o 
   6   0  -4     1955.15     2278.98     52.61 o 
   8   0  -4       52.82       43.18     10.58 o 
  10   0  -4      109.17      153.40     40.17 o 
  12   0  -4       22.26       35.76     14.80 o 
  14   0  -4       42.76        2.55     25.80 o 
  16   0  -4      248.79      152.97     69.49 o 
 -15   1  -4       36.87        3.20     38.79 o 
 -13   1  -4      648.50      811.32     74.30 o 
 -11   1  -4     1290.74     1267.85     81.70 o 
  -9   1  -4     1026.04      919.38     74.20 o 
  -7   1  -4     5523.85     5152.49    114.88 o 
  -5   1  -4     5005.18     5254.37    223.79 o 
  -3   1  -4     5600.68     5165.54    134.04 o 
  -1   1  -4      561.37      435.69     62.97 o 
   1   1  -4     1430.62      978.18     20.34 o 
   3   1  -4     4179.98     5184.65     79.90 o 
   5   1  -4     3298.59     3298.80     49.01 o 
   7   1  -4     4483.70     3903.89     58.20 o 
   9   1  -4     2571.58     2541.66     51.87 o 
  11   1  -4     4240.31     4149.96     87.05 o 
  13   1  -4      670.92      645.48     50.85 o 
  15   1  -4      249.25      273.43     50.91 o 
 -14   2  -4      467.52      500.30     97.00 o 
 -12   2  -4        9.53       48.74     44.40 o 
 -10   2  -4       55.14       14.24     31.85 o 
  -8   2  -4      677.83      686.06     49.13 o 
  -6   2  -4       46.55       74.10      8.89 o 
  -4   2  -4     2815.51     4054.60     95.29 o 
  -2   2  -4     4571.59     3545.59     72.08 o 
   0   2  -4    27013.03    26296.26    470.74 o 
   2   2  -4    94380.90   118350.81   8454.70 o 
   4   2  -4     2507.03     3727.11     59.36 o 
   6   2  -4      175.16      110.92      7.14 o 
   8   2  -4     2145.94     2012.41     63.11 o 
  10   2  -4     5093.55     4953.66    100.08 o 
  12   2  -4       30.13        4.91     14.25 o 
  14   2  -4       45.72       78.95     28.83 o 
  16   2  -4       17.80       23.16     29.51 o 
 -13   3  -4       18.99       91.21     53.08 o 
 -11   3  -4      188.48      244.18     62.25 o 
  -9   3  -4     1369.73     1366.79     88.07 o 
  -7   3  -4     1371.82     1418.30     81.67 o 
  -5   3  -4     2886.63     3048.47     76.57 o 
  -3   3  -4     1519.54     1841.63     39.87 o 
  -1   3  -4     1101.92      972.13     29.22 o 
   1   3  -4     1064.85     1248.93    113.40 o 
   3   3  -4      243.14      491.73     44.42 o 
   5   3  -4     1657.42     1356.17     40.28 o 
   7   3  -4      771.14      800.04     19.46 o 
   9   3  -4      547.84      491.96     21.00 o 
  11   3  -4      190.96      172.65     22.16 o 
  13   3  -4       19.06       37.83     16.77 o 
  15   3  -4        0.13       32.48     27.79 o 
 -14   4  -4      595.91      645.68    105.20 o 
 -12   4  -4      187.38      496.32     83.73 o 
 -10   4  -4      284.51      237.75     41.41 o 
  -8   4  -4      562.04      593.37     49.37 o 
  -6   4  -4       13.37       12.84      7.20 o 
  -4   4  -4     4705.78     4521.67     88.99 o 
  -2   4  -4     9365.27     9803.53    131.09 o 
   0   4  -4      228.95      245.83      9.39 o 
   2   4  -4     5658.61     6697.06    466.45 o 
   4   4  -4     2349.56     3336.59    218.15 o 
   6   4  -4     1903.26     1877.09     75.29 o 
   8   4  -4     2683.78     2356.49     46.79 o 
  10   4  -4       82.83       62.40     12.86 o 
  12   4  -4      118.58      171.34     40.47 o 
  14   4  -4      176.49      116.93     43.37 o 
  16   4  -4      283.66      235.16     46.49 o 
 -13   5  -4      442.57      397.40     88.79 o 
 -11   5  -4       83.28       57.80     31.93 o 
  -9   5  -4      444.78      383.86     46.88 o 
  -7   5  -4     8098.77     8069.59    267.38 o 
  -5   5  -4      442.90      468.53     18.36 o 
  -3   5  -4     3578.11     3272.93     53.77 o 
  -1   5  -4     2041.21     1653.34     28.55 o 
   1   5  -4     2726.54     2456.47     44.88 o 
   3   5  -4     2047.26     2537.56    154.66 o 
   5   5  -4     2547.62     2529.49     79.35 o 
   7   5  -4     2129.74     1951.48     41.02 o 
   9   5  -4     2038.04     1769.75     52.78 o 
  11   5  -4     2536.43     2282.22     71.90 o 
  13   5  -4      798.75      926.01     44.45 o 
  15   5  -4      389.39      473.41     54.46 o 
 -12   6  -4       56.86       52.29     44.28 o 
 -10   6  -4      194.38      226.99     69.01 o 
  -8   6  -4       99.85       76.49     30.95 o 
  -6   6  -4      695.73      799.42     44.97 o 
  -4   6  -4      744.00      703.29     27.74 o 
  -2   6  -4      283.45      382.84     16.09 o 
   0   6  -4      470.81      598.42     15.52 o 
   2   6  -4     1607.86     2271.29     98.02 o 
   4   6  -4     1900.57     2269.43    139.18 o 
   6   6  -4       22.98       16.38     11.24 o 
   8   6  -4      169.02      194.67     19.12 o 
  10   6  -4      155.98       96.28     14.19 o 
  12   6  -4       52.05       90.96     21.04 o 
  14   6  -4      156.32      150.55     29.99 o 
 -13   7  -4      209.40      275.31     81.80 o 
 -11   7  -4      543.19      730.94    112.92 o 
  -9   7  -4      995.37      903.84     90.24 o 
  -7   7  -4      415.61      368.47     46.48 o 
  -5   7  -4     1245.19     1020.70     70.04 o 
  -3   7  -4      616.81      529.30     38.38 o 
  -1   7  -4      701.12      718.74     19.78 o 
   1   7  -4      713.49      652.14     18.12 o 
   3   7  -4      525.33      554.44     32.57 o 
   5   7  -4      226.12      226.48     16.72 o 
   7   7  -4     2265.64     2244.05     78.69 o 
   9   7  -4     1474.72     1544.53     53.98 o 
  11   7  -4      268.54      259.82     27.09 o 
  13   7  -4      827.43      773.26     48.22 o 
 -12   8  -4      483.24      465.92     95.55 o 
 -10   8  -4     1033.63     1200.03     88.18 o 
  -8   8  -4       21.37       10.51     29.76 o 
  -6   8  -4       60.67       29.18     26.14 o 
  -4   8  -4     4100.94     3869.72    105.95 o 
  -2   8  -4     2086.23     2009.60     52.43 o 
   0   8  -4     5046.13     5256.34     77.65 o 
   2   8  -4     2705.41     2616.80     50.71 o 
   4   8  -4      600.93      624.59     27.95 o 
   6   8  -4     3795.92     3495.39    102.84 o 
   8   8  -4     3290.15     3515.54     96.25 o 
  10   8  -4      150.23       89.59     22.60 o 
  12   8  -4       84.20       78.84     25.35 o 
  14   8  -4      380.55      432.21     45.13 o 
 -11   9  -4      116.93       92.17     65.15 o 
  -9   9  -4       10.03       -7.48     45.84 o 
  -7   9  -4      238.37      405.88     93.14 o 
  -5   9  -4     1228.66     1461.58     67.87 o 
  -3   9  -4      560.83      613.32     33.03 o 
  -1   9  -4     2598.57     2644.27     64.97 o 
   1   9  -4      423.20      440.28     21.55 o 
   3   9  -4      278.88      275.92     18.39 o 
   5   9  -4      403.48      337.98     31.52 o 
   7   9  -4      323.81      272.38     28.38 o 
   9   9  -4      320.84      264.69     26.36 o 
  11   9  -4      497.16      457.34     41.24 o 
  13   9  -4        9.21       -8.63     27.19 o 
 -10  10  -4      233.98      191.82     76.25 o 
  -8  10  -4      768.91      899.75    121.37 o 
  -6  10  -4       61.49       90.72     50.19 o 
  -4  10  -4      591.73      565.23     41.11 o 
  -2  10  -4     2089.93     2098.10     63.94 o 
   0  10  -4     3269.04     3382.75     85.39 o 
   2  10  -4     1632.79     1584.67     47.62 o 
   4  10  -4      104.31      102.82     18.88 o 
   6  10  -4      791.36      908.73     54.92 o 
   8  10  -4      484.62      462.84     38.26 o 
  10  10  -4     1620.73     1856.93    143.08 o 
  12  10  -4       12.97       32.49     29.86 o 
  -9  11  -4      357.89      497.53    105.20 o 
  -7  11  -4       58.41       79.77     31.24 o 
  -5  11  -4      326.08      308.87     35.60 o 
  -3  11  -4      748.03      892.72     50.65 o 
  -1  11  -4      131.45      169.96     26.72 o 
   1  11  -4       71.19       61.17     19.29 o 
   3  11  -4       42.56       56.05     16.66 o 
   5  11  -4      114.59      113.54     32.32 o 
   7  11  -4      581.14      513.93     61.50 o 
   9  11  -4      152.03      127.23     79.50 o 
  11  11  -4       76.09      154.37     53.96 o 
  -8  12  -4      196.59      201.54     52.00 o 
  -6  12  -4       91.64       46.93     31.93 o 
  -4  12  -4       40.32       45.32     23.43 o 
  -2  12  -4       92.15       62.28     23.03 o 
   0  12  -4       73.38      105.72     28.66 o 
   2  12  -4      195.70      256.91     31.30 o 
   4  12  -4       97.49      116.47     25.20 o 
   6  12  -4       82.74       44.70     26.45 o 
   8  12  -4       40.77       23.86     33.62 o 
  -5  13  -4      125.63      130.24     36.38 o 
  -3  13  -4       86.54       93.95     32.24 o 
  -1  13  -4      143.46      109.12     33.34 o 
   1  13  -4      230.94      269.30     49.65 o 
   3  13  -4      172.65      274.54     58.99 o 
   5  13  -4      394.11      338.54     50.20 o 
   7  13  -4       92.13      160.60     36.19 o 
  -2  14  -4      207.66      233.97     66.29 o 
   0  14  -4       10.02       43.78     28.74 o 
   2  14  -4      515.65      479.92     86.86 o 
   4  14  -4     1120.85     1175.00    117.99 o 
 -15   1  -3       99.53      244.71     54.92 o 
 -13   1  -3       14.98       38.66     31.88 o 
 -11   1  -3     1542.02     1538.33     90.60 o 
  -9   1  -3      171.81      216.81     31.31 o 
  -7   1  -3     3844.60     3841.50     72.85 o 
  -5   1  -3     5924.41     5831.88    114.14 o 
  -3   1  -3     9072.74     8963.01    191.16 o 
  -1   1  -3      961.77     1588.97     35.87 o 
   1   1  -3      592.81      214.21     10.00 o 
   3   1  -3     2598.49     3399.66     53.49 o 
   5   1  -3      373.02      271.46      8.81 o 
   7   1  -3     6322.00     5671.94     81.72 o 
   9   1  -3     3649.53     3299.31     63.83 o 
  11   1  -3     1545.73     1509.39     47.75 o 
  13   1  -3      757.73      689.98     54.01 o 
  15   1  -3      715.61      709.02     75.91 o 
 -14   2  -3      593.19      481.63     93.62 o 
 -12   2  -3      606.19      612.86     88.79 o 
 -10   2  -3      515.67      542.67     49.20 o 
  -8   2  -3     5607.57     5345.30    180.47 o 
  -6   2  -3      907.94      979.97     28.57 o 
  -4   2  -3      221.44      488.86     19.29 o 
  -2   2  -3     6936.26     6443.54    124.08 o 
   0   2  -3    23477.54    25759.45    556.28 o 
   2   2  -3   130214.34   180436.44  16753.05 o 
   4   2  -3    22097.07    23687.27    373.88 o 
   6   2  -3     4949.91     5016.47     68.73 o 
   8   2  -3      183.99      176.58      9.74 o 
  10   2  -3       85.24       62.23     18.13 o 
  12   2  -3       49.44       19.88     13.00 o 
  14   2  -3      108.56      101.71     34.66 o 
  16   2  -3      865.10     1061.57    251.78 o 
 -15   3  -3       82.93      193.74     62.25 o 
 -13   3  -3      365.05      382.92     78.66 o 
 -11   3  -3      138.87       89.28     48.50 o 
  -9   3  -3     3733.57     3758.43    145.70 o 
  -7   3  -3      517.28      451.89     18.04 o 
  -5   3  -3     1740.66     2055.22     49.35 o 
  -3   3  -3     3283.23     3215.37     63.27 o 
  -1   3  -3     1687.74     1494.37     25.49 o 
   1   3  -3        1.83       51.99      5.25 o 
   3   3  -3      892.13     1009.45     60.52 o 
   5   3  -3     4361.77     3841.96     90.83 o 
   7   3  -3      657.38      784.72     17.08 o 
   9   3  -3      496.30      441.31     21.38 o 
  11   3  -3      150.10      180.82     20.48 o 
  13   3  -3      190.70      123.70     29.28 o 
  15   3  -3       58.20       81.60     35.36 o 
 -14   4  -3      160.15      255.28     77.45 o 
 -12   4  -3      427.14      450.00     79.87 o 
 -10   4  -3      287.31      318.32     44.44 o 
  -8   4  -3      955.38     1167.47     68.20 o 
  -6   4  -3     2117.35     1868.35     39.32 o 
  -4   4  -3      144.02      189.78     13.41 o 
  -2   4  -3    25878.04    26657.70    364.22 o 
   0   4  -3     8840.03     8588.87    120.50 o 
   2   4  -3    20101.26    27198.51   1614.68 o 
   4   4  -3     8505.63     9555.48    433.02 o 
   6   4  -3     5456.30     5248.36     79.97 o 
   8   4  -3       63.27       48.02      9.71 o 
  10   4  -3      468.45      508.64     29.82 o 
  12   4  -3      402.70      432.72     29.18 o 
  14   4  -3        1.91       21.50     22.85 o 
  16   4  -3      330.55      179.09     41.87 o 
 -13   5  -3       40.76       79.62     57.43 o 
 -11   5  -3       83.02      155.36     56.10 o 
  -9   5  -3      266.96      303.19     42.56 o 
  -7   5  -3     3029.07     3065.79    124.27 o 
  -5   5  -3     1133.44     1054.95     29.35 o 
  -3   5  -3       51.84       46.53      7.31 o 
  -1   5  -3     1498.97     1378.74     24.06 o 
   1   5  -3     5790.44     5770.09     81.94 o 
   3   5  -3     1691.55     2077.64     93.95 o 
   5   5  -3      403.45      401.19     13.87 o 
   7   5  -3     4427.32     4045.73     71.89 o 
   9   5  -3      183.80      205.15     15.74 o 
  11   5  -3      339.24      306.40     26.71 o 
  13   5  -3      900.68      973.06     51.41 o 
  15   5  -3        3.59      -43.88     21.94 o 
 -14   6  -3      371.67      312.95     91.21 o 
 -12   6  -3      117.38      139.78     43.01 o 
 -10   6  -3       36.59       82.66     33.52 o 
  -8   6  -3     1001.46      857.72    138.98 o 
  -6   6  -3     6289.51     6243.93    174.81 o 
  -4   6  -3     2517.45     2347.91     59.66 o 
  -2   6  -3     3189.52     3809.20     61.66 o 
   0   6  -3        5.13       19.98      5.12 o 
   2   6  -3     3430.77     3445.44     67.37 o 
   4   6  -3      159.93      225.57     12.00 o 
   6   6  -3     2450.30     2538.36     68.42 o 
   8   6  -3      568.54      590.46     28.20 o 
  10   6  -3      173.51      197.08     23.72 o 
  12   6  -3        7.40       14.25     22.03 o 
  14   6  -3      119.60       65.80     27.36 o 
 -13   7  -3       16.02      132.47     69.73 o 
 -11   7  -3      696.62      685.81     69.26 o 
  -9   7  -3     1882.39     1831.80     99.88 o 
  -7   7  -3      100.79      131.52     32.71 o 
  -5   7  -3      915.59      850.93     46.97 o 
  -3   7  -3      871.97      784.14     28.54 o 
  -1   7  -3      628.49      652.67     19.63 o 
   1   7  -3     1972.80     2083.16     45.17 o 
   3   7  -3     3806.23     3503.26     61.33 o 
   5   7  -3       76.36       78.66     10.26 o 
   7   7  -3     1672.15     1555.49     68.89 o 
   9   7  -3     1041.79      962.82     47.43 o 
  11   7  -3      896.57     1026.28     57.89 o 
  13   7  -3      425.71      443.25     43.58 o 
 -12   8  -3      358.54      331.48     59.34 o 
 -10   8  -3      346.71      347.44     53.91 o 
  -8   8  -3      386.65      395.03     51.78 o 
  -6   8  -3     1767.95     1686.70    114.79 o 
  -4   8  -3      208.62      268.38     25.59 o 
  -2   8  -3      593.58      586.24     23.27 o 
   0   8  -3     2753.37     3242.36     55.56 o 
   2   8  -3      641.23      865.99     31.47 o 
   4   8  -3      274.63      345.79     21.00 o 
   6   8  -3       57.85       59.39     12.57 o 
   8   8  -3      188.99      195.69     25.98 o 
  10   8  -3      122.25       83.39     22.71 o 
  12   8  -3      146.98       80.42     23.87 o 
  14   8  -3      192.45      241.99     58.14 o 
 -11   9  -3       87.73      104.96     63.94 o 
  -9   9  -3      117.82      153.54     42.82 o 
  -7   9  -3      538.26      409.82     54.03 o 
  -5   9  -3      938.16     1067.73     98.28 o 
  -3   9  -3      478.94      521.94     30.94 o 
  -1   9  -3       57.58      112.41     19.37 o 
   1   9  -3     1738.59     1602.29     79.76 o 
   3   9  -3       68.64       57.59     13.54 o 
   5   9  -3      246.64      232.20     25.84 o 
   7   9  -3       71.03       97.79     19.26 o 
   9   9  -3       59.74       16.79     20.98 o 
  11   9  -3      446.39      459.80     48.95 o 
  13   9  -3       24.15       85.37     31.99 o 
 -10  10  -3       56.82       54.53     57.18 o 
  -8  10  -3      305.20      253.59     76.00 o 
  -6  10  -3      172.54      151.82     32.45 o 
  -4  10  -3     1034.17     1114.84     47.22 o 
  -2  10  -3      368.29      487.44     32.01 o 
   0  10  -3     5857.69     5574.68    155.58 o 
   2  10  -3        5.27        6.38     12.58 o 
   4  10  -3       26.77        1.19     12.12 o 
   6  10  -3       32.60       41.78     25.20 o 
   8  10  -3      190.59      154.58     28.94 o 
  10  10  -3      173.02      106.40     43.79 o 
  12  10  -3      170.71      127.06     80.55 o 
  -9  11  -3      135.11      111.47     70.46 o 
  -7  11  -3       21.94       33.07     33.60 o 
  -5  11  -3      127.66      173.44     29.34 o 
  -3  11  -3      260.88      194.89     29.20 o 
  -1  11  -3      757.13      746.28     39.40 o 
   1  11  -3     1135.10     1202.00     47.55 o 
   3  11  -3      528.97      482.54     33.93 o 
   5  11  -3       72.77       76.21     21.01 o 
   7  11  -3      989.19      856.46     78.06 o 
   9  11  -3      474.52      535.61    215.11 o 
  11  11  -3      170.88      188.29     41.83 o 
  -8  12  -3      309.05      259.65     45.07 o 
  -6  12  -3      544.51      634.52     49.59 o 
  -4  12  -3      209.94      180.80     31.16 o 
  -2  12  -3      160.92      145.02     27.04 o 
   0  12  -3      164.58      145.84     26.90 o 
   2  12  -3      137.70      160.20     24.62 o 
   4  12  -3      435.79      434.04     68.86 o 
   6  12  -3      317.19      351.28     37.29 o 
   8  12  -3       48.15        0.41     31.41 o 
  -5  13  -3        8.43       17.66     24.67 o 
  -3  13  -3      449.90      439.86     42.84 o 
  -1  13  -3      161.58      132.38     28.13 o 
   1  13  -3       44.74       11.18     21.27 o 
   3  13  -3      173.44      154.03     33.38 o 
   5  13  -3     1489.31     1402.34    131.15 o 
   7  13  -3      179.62      205.84     49.18 o 
  -4  14  -3      251.08      274.53     45.28 o 
  -2  14  -3      152.86      151.92     36.42 o 
   0  14  -3      136.41      148.95     45.89 o 
   2  14  -3      347.74      301.61     73.35 o 
   4  14  -3       52.74       97.84     39.30 o 
 -14   0  -2      304.46      246.59     71.42 o 
 -12   0  -2       75.63      123.06     49.95 o 
 -10   0  -2     8059.79     7594.20    362.89 o 
  -8   0  -2      342.83      332.26     25.18 o 
  -6   0  -2       94.30       97.55      8.73 o 
  -4   0  -2    29404.02    29891.25    854.67 o 
  -2   0  -2    36725.50    38039.93    899.32 o 
   2   0  -2    27020.02    22993.40    533.89 o 
   4   0  -2     9777.22     6774.53    142.48 o 
   6   0  -2    10359.05    14162.68    259.71 o 
   8   0  -2     2539.82     2320.57     61.91 o 
  10   0  -2     2004.81     1616.83     81.93 o 
  12   0  -2     1501.68     1311.38    110.27 o 
  14   0  -2     1191.75     1204.49    131.26 o 
  16   0  -2      118.07      266.14     83.48 o 
 -15   1  -2       64.78      -10.92     35.97 o 
 -13   1  -2      266.50      242.71     47.37 o 
 -11   1  -2      383.22      380.21     49.22 o 
  -9   1  -2     2142.71     1921.46    105.20 o 
  -7   1  -2     2227.68     2343.80     44.32 o 
  -5   1  -2      950.10     1180.60     35.07 o 
  -3   1  -2    14473.35    13974.67    285.95 o 
  -1   1  -2    10806.28    12160.88    188.94 o 
   1   1  -2       67.70      -32.00     16.00 o 
   3   1  -2     4738.01     4622.95     66.52 o 
   5   1  -2     4325.26     3939.44     91.12 o 
   7   1  -2      385.84      399.70     12.41 o 
   9   1  -2     2025.26     1746.79     93.30 o 
  11   1  -2      495.35      357.59     37.36 o 
  13   1  -2      407.41      372.45     53.59 o 
  15   1  -2     1154.22     1111.08    148.75 o 
 -14   2  -2       81.30      134.20     83.48 o 
 -12   2  -2      257.12      374.44     53.68 o 
 -10   2  -2       71.71       88.04     26.86 o 
  -8   2  -2      262.61      194.41     21.10 o 
  -6   2  -2     3444.50     3059.84     54.21 o 
  -4   2  -2     4395.71     4840.11    109.49 o 
  -2   2  -2     2033.86     1606.51     28.43 o 
   0   2  -2    10986.92    10260.25    202.79 o 
   2   2  -2     4730.40     4521.15    395.50 o 
   4   2  -2      793.30      973.86     56.07 o 
   6   2  -2      118.45       83.87      6.66 o 
   8   2  -2      201.25      160.83      9.48 o 
  10   2  -2      214.09      277.08     21.01 o 
  12   2  -2     2366.14     2294.72     90.93 o 
  14   2  -2       57.89       20.32     21.75 o 
  16   2  -2        0.22       58.91     45.17 o 
 -15   3  -2       62.93       79.57     44.86 o 
 -13   3  -2     1132.94      975.76    114.37 o 
 -11   3  -2     1221.86     1102.91    107.13 o 
  -9   3  -2      694.99      715.21     52.80 o 
  -7   3  -2     1426.30     1245.94     39.96 o 
  -5   3  -2     1521.95     1297.91     27.57 o 
  -3   3  -2     2310.17     2429.92     43.07 o 
  -1   3  -2     2531.07     2403.08     37.54 o 
   1   3  -2     4366.23     4623.40    150.24 o 
   3   3  -2     3250.57     3690.82     76.23 o 
   5   3  -2     7324.52     7291.91     99.23 o 
   7   3  -2      989.42      769.42     17.84 o 
   9   3  -2      226.77      185.17     21.51 o 
  11   3  -2      436.94      499.81     28.99 o 
  13   3  -2       39.19       45.43     26.23 o 
  15   3  -2       63.48       10.84     33.72 o 
 -14   4  -2       29.54       60.08     54.53 o 
 -12   4  -2      233.99      173.48     58.63 o 
 -10   4  -2       49.30       26.78     68.52 o 
  -8   4  -2      596.16      677.57     53.14 o 
  -6   4  -2     1502.52     1576.49     43.89 o 
  -4   4  -2    10550.93    11477.71    185.72 o 
  -2   4  -2     1818.38     1654.23     29.87 o 
   0   4  -2       95.13      116.41      6.63 o 
   2   4  -2     7627.25     8166.75    281.61 o 
   4   4  -2      738.10      584.96     28.50 o 
   6   4  -2     5349.72     5621.25     84.42 o 
   8   4  -2       74.11       42.26      8.43 o 
  10   4  -2      113.36      165.11     19.52 o 
  12   4  -2     1409.11     1472.50     64.08 o 
  14   4  -2      423.57      461.23     69.98 o 
 -13   5  -2      178.31       72.39     55.98 o 
 -11   5  -2      307.89      400.02     50.65 o 
  -9   5  -2       42.12       90.87     30.16 o 
  -7   5  -2       84.36      138.52     30.52 o 
  -5   5  -2     1070.83      818.36     35.59 o 
  -3   5  -2     7376.32     7334.23    108.37 o 
  -1   5  -2      740.88      894.28     18.01 o 
   1   5  -2     2418.92     2574.58     41.41 o 
   3   5  -2     1908.36     1796.64     66.86 o 
   5   5  -2      622.05      654.02     25.82 o 
   7   5  -2     3066.74     2809.16     61.42 o 
   9   5  -2     1862.43     1960.87     64.91 o 
  11   5  -2      551.38      639.54     34.48 o 
  13   5  -2      515.06      564.73     46.21 o 
  15   5  -2      460.52      361.26     50.74 o 
 -14   6  -2        2.91        2.65     60.80 o 
 -12   6  -2      122.88      183.41     46.74 o 
 -10   6  -2      519.57      644.03     62.48 o 
  -8   6  -2     1658.00     1733.04    115.94 o 
  -6   6  -2      872.67      910.26     40.80 o 
  -4   6  -2      567.55      714.56     23.81 o 
  -2   6  -2       21.57       65.46      7.98 o 
   0   6  -2     8624.91     8172.15    100.08 o 
   2   6  -2      711.59      666.66     16.27 o 
   4   6  -2      128.99      122.00      9.25 o 
   6   6  -2     1179.13     1177.91     38.40 o 
   8   6  -2      929.26     1014.36     40.64 o 
  10   6  -2     2187.25     2259.18     93.91 o 
  12   6  -2      449.50      482.83     32.32 o 
  14   6  -2      155.51      138.31     30.17 o 
 -13   7  -2       59.59      108.34     66.35 o 
 -11   7  -2        3.19       21.64     31.43 o 
  -9   7  -2      413.53      488.34     90.72 o 
  -7   7  -2      685.03      666.99     47.22 o 
  -5   7  -2      709.33      835.02     46.86 o 
  -3   7  -2      145.01      118.05     12.59 o 
  -1   7  -2     1114.52     1023.72     24.88 o 
   1   7  -2     2341.23     2665.39     39.28 o 
   3   7  -2      361.04      337.25     12.00 o 
   5   7  -2      121.35       83.88      9.68 o 
   7   7  -2      710.06      761.27     56.52 o 
   9   7  -2      288.85      276.92     29.51 o 
  11   7  -2     1838.59     2085.52     67.13 o 
  13   7  -2       47.74       46.34     32.10 o 
 -12   8  -2       32.95        3.48     37.11 o 
 -10   8  -2      320.35      445.65     58.76 o 
  -8   8  -2       44.95       71.34     30.94 o 
  -6   8  -2     2532.07     2636.47     82.47 o 
  -4   8  -2       94.28      163.81     30.54 o 
  -2   8  -2     3823.37     3676.63     70.41 o 
   0   8  -2     1797.79     1623.67     34.00 o 
   2   8  -2      204.36      206.70     14.02 o 
   4   8  -2     1228.26     1123.34     37.12 o 
   6   8  -2      347.72      377.89     26.39 o 
   8   8  -2        8.73        4.62     17.11 o 
  10   8  -2      693.47      730.43     44.62 o 
  12   8  -2       99.40      120.03     30.41 o 
 -11   9  -2      329.03      413.51    100.37 o 
  -9   9  -2     1095.22     1114.87     85.36 o 
  -7   9  -2     1088.06     1008.21     76.61 o 
  -5   9  -2      170.48      178.80     29.31 o 
  -3   9  -2      623.51      665.35     34.17 o 
  -1   9  -2     1712.08     1703.14     41.64 o 
   1   9  -2     2080.87     1869.52     88.73 o 
   3   9  -2      190.09      219.21     18.17 o 
   5   9  -2      296.39      320.62     38.16 o 
   7   9  -2       46.55       36.23     14.39 o 
   9   9  -2      453.16      398.60     49.19 o 
  11   9  -2      619.73      606.01     95.18 o 
  13   9  -2       13.96       36.76     27.40 o 
 -10  10  -2      114.74      117.36     45.91 o 
  -8  10  -2       97.36       19.50     33.85 o 
  -6  10  -2       69.22      101.99     24.81 o 
  -4  10  -2     2548.30     2578.94     75.61 o 
  -2  10  -2      190.97      175.61     22.92 o 
   0  10  -2      833.21      801.34     29.72 o 
   2  10  -2     1113.73     1078.17     36.61 o 
   4  10  -2      318.07      291.92     21.62 o 
   6  10  -2       40.20       47.59     17.09 o 
   8  10  -2      794.12      904.82     97.24 o 
  10  10  -2      696.33      533.37     52.10 o 
  12  10  -2      540.18      526.19     62.09 o 
  -9  11  -2        8.43       49.70     54.77 o 
  -7  11  -2      138.22      206.45     35.62 o 
  -5  11  -2      210.37      228.66     27.91 o 
  -3  11  -2      338.77      270.11     27.98 o 
  -1  11  -2      177.10      167.14     24.01 o 
   1  11  -2     2102.23     2172.59     60.12 o 
   3  11  -2      289.50      305.08     23.53 o 
   5  11  -2       24.03       -2.95     20.63 o 
   7  11  -2      100.01       77.38     36.80 o 
   9  11  -2      129.51       92.90     36.08 o 
  11  11  -2      172.81      175.45     40.87 o 
  -8  12  -2      102.59       98.50     46.12 o 
  -6  12  -2      163.36      181.43     38.80 o 
  -4  12  -2       34.11       37.45     21.95 o 
  -2  12  -2      451.49      471.93     35.35 o 
   0  12  -2      111.75       89.18     21.60 o 
   2  12  -2      887.57      832.32     39.29 o 
   4  12  -2      359.73      406.14     35.89 o 
   6  12  -2      161.15      145.05     26.45 o 
   8  12  -2       72.86       35.35     32.77 o 
  -7  13  -2      241.17      297.45     41.44 o 
  -5  13  -2       74.82       80.85     28.39 o 
  -3  13  -2      234.56      233.28     34.92 o 
  -1  13  -2      966.01     1073.44     62.30 o 
   1  13  -2      101.54      151.97     34.16 o 
   3  13  -2      110.14       83.98     29.96 o 
   5  13  -2       63.18       89.15     52.75 o 
   7  13  -2      113.02      153.79     45.83 o 
  -4  14  -2      336.49      285.11     39.50 o 
  -2  14  -2       61.84       79.04     32.55 o 
   0  14  -2       41.31       27.13     31.43 o 
   2  14  -2      154.09      135.65     35.40 o 
   4  14  -2       17.14       29.68     28.23 o 
 -15   1  -1       15.07       33.20     37.26 o 
 -13   1  -1       92.69      123.64     66.84 o 
 -11   1  -1      574.12      480.67     54.05 o 
  -9   1  -1     1885.20     1961.45     83.58 o 
  -7   1  -1     3160.03     2944.02     53.12 o 
  -5   1  -1     1440.48     1461.17     32.10 o 
  -3   1  -1     5578.91     5270.72    114.18 o 
  -1   1  -1     7049.09     7119.11    133.37 o 
   1   1  -1      320.60      530.56     51.33 o 
   3   1  -1     1980.52     1942.75     55.83 o 
   5   1  -1     5353.83     4331.68     64.29 o 
   7   1  -1     1177.68     1233.75     42.43 o 
   9   1  -1     1086.72     1151.78     71.57 o 
  11   1  -1     1455.09     1509.19     85.41 o 
  13   1  -1      184.85      199.74     47.05 o 
  15   1  -1      225.89      230.05     55.54 o 
 -14   2  -1       36.07       47.62     35.55 o 
 -12   2  -1      499.26      398.66     53.73 o 
 -10   2  -1     1956.70     2354.98    101.99 o 
  -8   2  -1      446.17      552.18     25.66 o 
  -6   2  -1       99.23      121.36      9.22 o 
  -4   2  -1     1631.67     2309.88     41.53 o 
  -2   2  -1      825.66      364.64      9.35 o 
   0   2  -1     4820.79     7649.06    128.26 o 
   2   2  -1    10791.97     9937.53    163.46 o 
   4   2  -1       80.60      145.57      7.46 o 
   6   2  -1     6165.02     6460.12     94.24 o 
   8   2  -1      345.30      312.49     16.82 o 
  10   2  -1      833.58      882.84    110.02 o 
  12   2  -1      343.04      316.71     38.32 o 
  14   2  -1      126.16      141.30     43.94 o 
  16   2  -1      147.48       97.47     64.30 o 
 -15   3  -1      367.18      345.67     79.50 o 
 -13   3  -1     1108.71      905.06     79.23 o 
 -11   3  -1     3609.59     3666.81    215.95 o 
  -9   3  -1     1993.93     1873.37     88.69 o 
  -7   3  -1     1687.20     1532.81     55.72 o 
  -5   3  -1     8450.20     7430.97    122.89 o 
  -3   3  -1       43.47       25.57      5.50 o 
  -1   3  -1     1098.97     1486.61     24.38 o 
   1   3  -1    12166.78    11322.28    150.86 o 
   3   3  -1     2909.23     2773.42     43.31 o 
   5   3  -1     4632.46     4684.26     75.21 o 
   7   3  -1     6172.66     5526.82     96.81 o 
   9   3  -1     3958.02     3690.18     88.22 o 
  11   3  -1      314.17      363.28     33.70 o 
  13   3  -1      928.48      892.19     69.74 o 
  15   3  -1       37.10      117.44     47.30 o 
 -14   4  -1      215.32      259.44     55.79 o 
 -12   4  -1        6.01       13.03     39.09 o 
 -10   4  -1      631.44      615.14     54.15 o 
  -8   4  -1     4782.55     5424.15    153.37 o 
  -6   4  -1       70.50       17.29      7.15 o 
  -4   4  -1     1361.24     1034.73     25.40 o 
  -2   4  -1      708.22      731.88     17.93 o 
   0   4  -1     9201.54     9043.20    118.83 o 
   2   4  -1     3478.74     2575.21     70.27 o 
   4   4  -1     3728.72     3635.50     82.59 o 
   6   4  -1      123.90      237.12     12.37 o 
   8   4  -1     6140.57     6018.83    115.95 o 
  10   4  -1       15.63        8.14     14.34 o 
  12   4  -1      103.78      134.40     25.63 o 
  14   4  -1       73.48       89.44     53.67 o 
 -15   5  -1      360.25      458.09    123.90 o 
 -13   5  -1      245.62      285.92     78.66 o 
 -11   5  -1      312.42      337.14     47.86 o 
  -9   5  -1       98.20       87.84     28.64 o 
  -7   5  -1      744.95      661.70     50.29 o 
  -5   5  -1      154.95      182.94     15.02 o 
  -3   5  -1     3941.71     3766.30     64.87 o 
  -1   5  -1       90.47       33.41      5.73 o 
   1   5  -1      815.30     1184.78     21.99 o 
   3   5  -1     1837.02     1836.73     41.15 o 
   5   5  -1      450.73      435.64     21.47 o 
   7   5  -1     1758.92     1847.20     46.46 o 
   9   5  -1      175.00      175.21     21.23 o 
  11   5  -1     1098.19     1175.55     44.62 o 
  13   5  -1       23.97        8.42     20.42 o 
  15   5  -1      109.53       86.10     33.97 o 
 -14   6  -1      708.95      898.54    127.40 o 
 -12   6  -1       84.00      107.90     40.72 o 
 -10   6  -1      700.48      792.62    106.89 o 
  -8   6  -1      474.25      386.84     55.98 o 
  -6   6  -1     5429.93     5277.91    130.69 o 
  -4   6  -1      530.33      505.57     20.25 o 
  -2   6  -1    12777.64    11945.80    162.64 o 
   0   6  -1      319.98      274.89     10.36 o 
   2   6  -1      718.26      792.76     18.64 o 
   4   6  -1    19390.04    19172.30    241.48 o 
   6   6  -1     1440.28     1217.15     32.05 o 
   8   6  -1     5965.19     5642.09    127.84 o 
  10   6  -1       40.70       34.43     15.43 o 
  12   6  -1      848.72      914.55     53.98 o 
  14   6  -1      105.85      162.62     62.96 o 
 -13   7  -1      107.01       61.29     63.94 o 
 -11   7  -1      256.44      304.37     51.92 o 
  -9   7  -1      745.39      842.73    146.70 o 
  -7   7  -1     1032.27     1037.76     60.84 o 
  -5   7  -1     5494.27     5612.57    137.69 o 
  -3   7  -1      200.63      190.14     15.77 o 
  -1   7  -1     1607.44     1480.77     29.21 o 
   1   7  -1     1515.97     1392.78     26.47 o 
   3   7  -1      181.44      163.25     12.09 o 
   5   7  -1      348.58      346.98     17.08 o 
   7   7  -1     3171.33     2937.87     98.97 o 
   9   7  -1      640.18      578.71     36.93 o 
  11   7  -1      726.73      767.41     67.45 o 
  13   7  -1      275.36      231.84     45.12 o 
 -12   8  -1       72.91       -0.12     34.98 o 
 -10   8  -1      305.15      405.76    182.77 o 
  -8   8  -1      333.27      302.34    173.00 o 
  -6   8  -1      956.77      920.07     45.53 o 
  -4   8  -1     1555.64     1352.46     52.93 o 
  -2   8  -1      301.76      345.25     16.41 o 
   0   8  -1      814.44      728.82     21.77 o 
   2   8  -1     1464.34     1655.84     32.11 o 
   4   8  -1     1364.99     1310.22     33.22 o 
   6   8  -1     1302.60     1408.02     47.70 o 
   8   8  -1     1220.20     1254.62     59.65 o 
  10   8  -1      809.50      800.76     79.61 o 
  12   8  -1       53.85       42.44     24.18 o 
 -11   9  -1      371.00      471.21     65.47 o 
  -9   9  -1     1677.04     1847.38    144.77 o 
  -7   9  -1      762.82      685.47     63.86 o 
  -5   9  -1      125.78      151.94     37.84 o 
  -3   9  -1      467.02      489.48     30.63 o 
  -1   9  -1     1173.57     1128.68     32.71 o 
   1   9  -1      698.13      700.51     27.82 o 
   3   9  -1      597.82      546.64     23.68 o 
   5   9  -1     1779.62     1816.84    102.88 o 
   7   9  -1       73.56       61.46     22.05 o 
   9   9  -1      126.01      144.73     31.54 o 
  11   9  -1      419.46      298.00     40.50 o 
  13   9  -1       29.13       54.06    103.03 o 
 -10  10  -1       51.04        8.63     37.52 o 
  -8  10  -1      143.49      138.89     43.02 o 
  -6  10  -1      536.79      433.46     37.96 o 
  -4  10  -1        7.77       34.20     16.78 o 
  -2  10  -1     1988.61     2017.07     62.47 o 
   0  10  -1      425.73      527.81     35.21 o 
   2  10  -1     1342.06     1243.15     38.80 o 
   4  10  -1      905.87      835.44     34.58 o 
   6  10  -1      363.96      368.54     31.31 o 
   8  10  -1      494.06      488.13     55.58 o 
  10  10  -1      357.75      268.02     82.51 o 
  12  10  -1       54.40       40.55     30.41 o 
  -9  11  -1      235.91      210.89     53.19 o 
  -7  11  -1      142.97      145.45     48.68 o 
  -5  11  -1      196.94       90.35     36.88 o 
  -3  11  -1      579.04      501.88     34.81 o 
  -1  11  -1      118.82      121.30     21.38 o 
   1  11  -1      555.03      610.86     29.81 o 
   3  11  -1     1201.26     1152.33     42.74 o 
   5  11  -1      515.35      570.24     52.63 o 
   7  11  -1      216.40      258.19     45.89 o 
   9  11  -1      104.68       20.11     27.63 o 
  11  11  -1      254.40      219.42     67.41 o 
  -8  12  -1      100.36      108.10     35.75 o 
  -6  12  -1      102.66       97.56     25.02 o 
  -4  12  -1      578.23      634.81     40.93 o 
  -2  12  -1      267.70      277.36     29.47 o 
   0  12  -1      249.68      259.20     28.75 o 
   2  12  -1     2090.40     2290.47     84.00 o 
   4  12  -1      150.32      158.62     24.52 o 
   6  12  -1     2126.08     2260.84    163.35 o 
   8  12  -1       69.24       99.33     42.10 o 
  -7  13  -1      170.11      162.32     34.81 o 
  -5  13  -1       64.91       62.47     27.93 o 
  -3  13  -1       64.69       18.33     22.45 o 
  -1  13  -1       72.74       62.91     25.99 o 
   1  13  -1      367.02      472.82     37.34 o 
   3  13  -1      216.30      255.58     32.84 o 
   5  13  -1       16.74       47.63     37.44 o 
   7  13  -1       61.88       31.01     42.47 o 
  -4  14  -1       25.73       53.24     33.05 o 
  -2  14  -1       40.62       34.32     29.95 o 
   0  14  -1      102.40      103.88     49.62 o 
   2  14  -1      118.78      175.92     36.76 o 
   4  14  -1       97.42      120.91     31.00 o 
 -16   0   0      430.85      319.46     86.38 o 
 -14   0   0      252.60      407.29     82.28 o 
 -12   0   0      665.28      643.02     86.86 o 
 -10   0   0     4382.07     4083.75    220.53 o 
  -8   0   0     5622.72     5092.78    136.86 o 
  -6   0   0      545.17     1421.48     43.93 o 
  -4   0   0     5038.96     4043.53    104.76 o 
  -2   0   0     8367.18     7676.48    329.84 o 
   2   0   0     8360.01     8088.74    190.39 o 
   4   0   0     5038.29     4319.93     82.90 o 
   6   0   0      548.55     1477.93     84.01 o 
   8   0   0     5627.02     5113.13    268.19 o 
  10   0   0     4383.27     3852.11    221.02 o 
  12   0   0      663.87      747.02     97.00 o 
  14   0   0      252.99      513.45     94.82 o 
  16   0   0      430.94      242.73     87.10 o 
 -15   1   0       39.58       27.24     38.79 o 
 -13   1   0      198.50      261.97     47.49 o 
 -11   1   0       43.51       46.68     25.97 o 
  -9   1   0     2867.13     2990.04    113.90 o 
  -7   1   0     3977.50     3876.29     63.05 o 
  -5   1   0     4165.71     3620.78     68.66 o 
  -3   1   0     1220.62     1140.84     24.30 o 
  -1   1   0      425.04      433.76      9.83 o 
   1   1   0      418.97      431.21      8.14 o 
   3   1   0     1217.67     1211.97     20.63 o 
   5   1   0     4160.62     3760.77     69.77 o 
   7   1   0     3985.44     3778.24    169.88 o 
   9   1   0     2865.73     2776.61    107.47 o 
  11   1   0       42.84       46.24     24.65 o 
  13   1   0      198.78      228.43     48.35 o 
  15   1   0       40.12       38.96     39.25 o 
 -16   2   0       12.30       54.25     40.75 o 
 -14   2   0      427.64      517.25     69.25 o 
 -12   2   0      227.67      149.80     65.63 o 
 -10   2   0      554.25      421.62     41.74 o 
  -8   2   0      115.12      203.38     30.23 o 
  -6   2   0      106.07      124.44      9.67 o 
  -4   2   0     9795.87     9344.63    162.94 o 
  -2   2   0    15408.64    14614.63    229.33 o 
   0   2   0       72.24       77.76      3.79 o 
   2   2   0    15406.89    15081.70    202.99 o 
   4   2   0     9795.13     9580.17    151.51 o 
   6   2   0      105.46      102.18      7.53 o 
   8   2   0      116.82      198.08     20.53 o 
  10   2   0      554.78      483.51     36.85 o 
  12   2   0      227.15      179.61     33.02 o 
  14   2   0      427.33      491.96    106.77 o 
  16   2   0       11.93       24.05     42.59 o 
 -15   3   0      299.64      264.47     54.45 o 
 -13   3   0      641.47      758.20    117.02 o 
 -11   3   0     1043.63      865.49     95.31 o 
  -9   3   0     5254.41     5371.96    185.12 o 
  -7   3   0     2176.21     1945.30     46.26 o 
  -5   3   0     5831.61     5807.25    106.25 o 
  -3   3   0     2255.11     1934.50     35.03 o 
  -1   3   0     5758.47     6197.46    100.53 o 
   1   3   0     5784.11     6228.77     91.15 o 
   3   3   0     2270.03     1977.11     31.15 o 
   5   3   0     5840.29     5723.50     91.79 o 
   7   3   0     2171.19     2027.04     42.01 o 
   9   3   0     5255.79     5069.01    112.49 o 
  11   3   0     1039.75      896.59     48.75 o 
  13   3   0      639.85      653.28     54.96 o 
  15   3   0      299.66      372.26     78.30 o 
 -14   4   0       28.11       74.94     39.98 o 
 -12   4   0       80.96      122.33     55.01 o 
 -10   4   0      711.13      769.67     58.64 o 
  -8   4   0      767.08      693.63     34.45 o 
  -6   4   0     1682.17     1650.09     51.90 o 
  -4   4   0        4.85       55.95      7.05 o 
  -2   4   0     9090.94     9986.76    218.11 o 
   0   4   0     7565.78     8962.70    114.77 o 
   2   4   0     9091.01    10320.31    123.95 o 
   4   4   0        4.67       55.53      5.60 o 
   6   4   0     1682.81     1603.75     53.14 o 
   8   4   0      766.95      678.45     27.79 o 
  10   4   0      710.61      692.94     41.68 o 
  12   4   0       80.72       21.66     21.10 o 
  14   4   0       28.23       34.40     28.66 o 
 -15   5   0      125.04      113.96     51.00 o 
 -13   5   0      257.26      298.23     75.76 o 
 -11   5   0      603.24      503.08     55.69 o 
  -9   5   0      234.32      177.29     34.83 o 
  -7   5   0     1628.07     1558.64     53.05 o 
  -5   5   0      686.56      849.57     25.75 o 
  -3   5   0       29.43       21.03      6.60 o 
  -1   5   0      499.02      527.24     15.78 o 
   1   5   0      495.01      539.54     20.67 o 
   3   5   0       29.66       18.28      4.93 o 
   5   5   0      691.88      906.53     21.24 o 
   7   5   0     1627.58     1535.86     56.81 o 
   9   5   0      233.32      188.46     19.10 o 
  11   5   0      602.85      504.38     39.58 o 
  13   5   0      255.62      211.02     32.40 o 
  15   5   0      125.50       76.80     49.14 o 
 -14   6   0      553.63      397.64     97.96 o 
 -12   6   0      389.35      421.82     62.98 o 
 -10   6   0        7.79       17.54     27.11 o 
  -8   6   0       23.65       12.95     14.37 o 
  -6   6   0      566.16      589.12     28.29 o 
  -4   6   0     6051.63     6285.06    103.25 o 
  -2   6   0     6955.78     7769.06    128.22 o 
   0   6   0      268.63      310.67     13.88 o 
   2   6   0     6952.69     7469.79    143.50 o 
   4   6   0     6050.25     6224.69     93.46 o 
   6   6   0      566.93      578.14     29.11 o 
   8   6   0       24.56       39.10     13.86 o 
  10   6   0        7.66       46.96     15.65 o 
  12   6   0      388.02      437.08     40.80 o 
  14   6   0      553.04      480.77     59.15 o 
 -13   7   0       45.41      142.36     67.32 o 
 -11   7   0       87.28       82.77     34.77 o 
  -9   7   0      620.72      545.31     74.44 o 
  -7   7   0      437.54      470.19     32.36 o 
  -5   7   0      861.29     1025.44     34.63 o 
  -3   7   0      405.13      393.57     17.21 o 
  -1   7   0     1000.00      972.30     22.46 o 
   1   7   0     1003.78      960.59     27.20 o 
   3   7   0      407.73      422.24     17.55 o 
   5   7   0      863.10      962.81     37.99 o 
   7   7   0      438.12      403.35     32.68 o 
   9   7   0      618.96      525.73     35.38 o 
  11   7   0       87.02       63.31     20.74 o 
  13   7   0       45.53       80.82     36.36 o 
 -12   8   0       24.25       72.04     39.75 o 
 -10   8   0       55.29       53.30     34.10 o 
  -8   8   0      397.18      437.97     41.69 o 
  -6   8   0       25.78       51.81     21.64 o 
  -4   8   0      137.22      132.55     15.13 o 
  -2   8   0       94.17       94.63     13.28 o 
   0   8   0     1128.30     1142.39     25.85 o 
   2   8   0       93.64       89.20      9.54 o 
   4   8   0      138.00      148.05     14.24 o 
   6   8   0       25.96       36.52     16.93 o 
   8   8   0      396.84      347.45     37.38 o 
  10   8   0       55.08       84.26     25.64 o 
  12   8   0       24.05       30.39     37.54 o 
 -11   9   0      321.41      410.82     75.04 o 
  -9   9   0      545.07      642.91     69.04 o 
  -7   9   0       61.33       60.28     26.00 o 
  -5   9   0     2057.45     2034.37     72.11 o 
  -3   9   0     2013.00     1922.22     67.17 o 
  -1   9   0      345.10      348.69     19.60 o 
   1   9   0      343.30      336.45     19.48 o 
   3   9   0     2014.32     1767.82     40.69 o 
   5   9   0     2060.36     1950.80     76.75 o 
   7   9   0       62.35       36.60     26.41 o 
   9   9   0      549.23      700.99     52.20 o 
  11   9   0      319.92      310.29     56.93 o 
 -10  10   0      239.85      257.71     54.03 o 
  -8  10   0      133.32      117.16     32.32 o 
  -6  10   0      317.17      359.26     35.66 o 
  -4  10   0       52.25       81.97     19.27 o 
  -2  10   0       95.33      108.63     16.37 o 
   0  10   0      625.38      590.87     27.50 o 
   2  10   0       95.46       79.21     15.13 o 
   4  10   0       52.75       39.70     26.07 o 
   6  10   0      318.27      262.47     42.77 o 
   8  10   0      133.69       76.26     62.73 o 
  10  10   0      239.67      266.55     39.81 o 
  -9  11   0      214.99      129.70     43.99 o 
  -7  11   0       29.88       40.02     25.20 o 
  -5  11   0      800.43      816.16     43.77 o 
  -3  11   0     1375.26     1340.35     52.51 o 
  -1  11   0      348.58      345.44     26.35 o 
   1  11   0      346.98      307.67     30.76 o 
   3  11   0     1381.07     1279.79     78.00 o 
   5  11   0      798.83      792.15     48.41 o 
   7  11   0       30.01       37.35     29.08 o 
   9  11   0      214.22      175.50     40.28 o 
  -8  12   0      846.08      831.06     58.15 o 
  -6  12   0       38.47        0.70     21.01 o 
  -4  12   0      337.33      320.76     32.41 o 
  -2  12   0     1181.98     1060.68     49.22 o 
   0  12   0     2936.56     3001.13     85.61 o 
   2  12   0     1187.31     1101.97     44.63 o 
   4  12   0      338.75      346.08     44.03 o 
   6  12   0       39.21       53.00     32.38 o 
   8  12   0      844.30      854.57    111.96 o 
  -7  13   0       45.19       67.07     29.35 o 
  -5  13   0      312.78      303.33     34.67 o 
  -3  13   0      340.33      271.37     36.26 o 
  -1  13   0      115.94       83.02     27.00 o 
   1  13   0      115.44      154.07     26.89 o 
   3  13   0      341.00      351.88     34.95 o 
   5  13   0      312.24      249.44     51.14 o 
   7  13   0       44.53       29.53     38.30 o 
  -4  14   0       18.82       31.77     38.60 o 
  -2  14   0       21.42       47.39     31.59 o 
   0  14   0      176.16      198.47     34.59 o 
   2  14   0       21.35       26.29     25.57 o 
   4  14   0       19.04       61.03     57.91 o 
 -15   1   1      226.25      179.11     48.47 o 
 -13   1   1      184.10      141.13     39.38 o 
 -11   1   1     1455.84     1439.58    212.33 o 
  -9   1   1     1082.87     1155.14     37.39 o 
  -7   1   1     1180.83     1208.45     22.21 o 
  -5   1   1     5346.71     4292.63     73.85 o 
  -3   1   1     1991.34     1820.03     33.62 o 
  -1   1   1      324.71      487.26     30.39 o 
   1   1   1     7082.79     7282.71    112.40 o 
   3   1   1     5587.52     5491.97     82.56 o 
   5   1   1     1439.61     1470.80     36.28 o 
   7   1   1     3146.84     2929.11    169.06 o 
   9   1   1     1884.19     1666.68     60.26 o 
  11   1   1      574.88      469.08     55.46 o 
  13   1   1       93.62       84.17     39.62 o 
  15   1   1       15.05       18.52     41.03 o 
 -16   2   1      147.31       54.08     41.42 o 
 -14   2   1      126.70      119.47     42.30 o 
 -12   2   1      342.84      325.62     48.03 o 
 -10   2   1      833.23      780.50     53.49 o 
  -8   2   1      346.04      321.50     22.55 o 
  -6   2   1     6164.10     6434.65    108.46 o 
  -4   2   1       80.70      146.49     10.15 o 
  -2   2   1    10792.34     9685.08    153.64 o 
   0   2   1     4821.42     7692.29    113.71 o 
   2   2   1      826.26      356.39     12.02 o 
   4   2   1     1633.18     2341.96     41.04 o 
   6   2   1       98.55      151.02     11.14 o 
   8   2   1      445.65      498.40     31.08 o 
  10   2   1     1956.84     2169.77     74.13 o 
  12   2   1      499.14      602.31     72.02 o 
  14   2   1       36.34       23.99     36.48 o 
 -15   3   1       36.85       95.40     41.93 o 
 -13   3   1      925.75      926.24     78.21 o 
 -11   3   1      311.21      319.97     41.15 o 
  -9   3   1     3953.80     3819.18    115.73 o 
  -7   3   1     6168.18     5571.99     98.08 o 
  -5   3   1     4632.12     4749.69     82.67 o 
  -3   3   1     2919.05     2744.04     50.60 o 
  -1   3   1    12198.79    11581.95    158.65 o 
   1   3   1     1108.58     1518.33     23.28 o 
   3   3   1       45.05       31.56      4.44 o 
   5   3   1     8435.13     7462.49    108.95 o 
   7   3   1     1683.69     1511.92     51.06 o 
   9   3   1     1988.93     1955.32     66.14 o 
  11   3   1     3616.30     3580.53    107.61 o 
  13   3   1     1107.24      935.24    122.28 o 
  15   3   1      367.71      439.52     72.40 o 
 -14   4   1       72.42      111.85     42.42 o 
 -12   4   1      104.27      195.92     62.49 o 
 -10   4   1       14.77       26.37     24.22 o 
  -8   4   1     6140.77     5988.88    151.74 o 
  -6   4   1      124.04      247.20     16.10 o 
  -4   4   1     3731.62     3463.28     64.20 o 
  -2   4   1     3483.10     2513.94     94.34 o 
   0   4   1     9200.18     8925.72    114.24 o 
   2   4   1      701.93      717.75     12.77 o 
   4   4   1     1357.05     1046.93     20.63 o 
   6   4   1       70.33       30.37      7.29 o 
   8   4   1     4786.77     5208.24    104.40 o 
  10   4   1      631.49      619.01     60.25 o 
  12   4   1        6.14       20.04     20.08 o 
  14   4   1      214.33      266.53     46.56 o 
 -15   5   1      109.06      109.19     49.39 o 
 -13   5   1       24.36        6.03     46.57 o 
 -11   5   1     1098.14     1243.16     80.66 o 
  -9   5   1      174.75      203.00     28.24 o 
  -7   5   1     1754.50     1731.68     51.10 o 
  -5   5   1      453.42      439.48     23.72 o 
  -3   5   1     1841.49     1800.90     59.84 o 
  -1   5   1      818.61     1179.83     24.89 o 
   1   5   1       92.10       41.00      5.03 o 
   3   5   1     3936.55     3768.51     80.81 o 
   5   5   1      156.41      202.05     12.10 o 
   7   5   1      745.32      703.60     26.94 o 
   9   5   1      100.16       95.77     14.92 o 
  11   5   1      311.30      328.31     34.11 o 
  13   5   1      245.59      306.41     47.91 o 
  15   5   1      360.54      335.72     55.37 o 
 -14   6   1      106.07       92.17     67.56 o 
 -12   6   1      847.81      956.39     78.06 o 
 -10   6   1       38.41       33.73     28.66 o 
  -8   6   1     5962.37     5947.85    146.06 o 
  -6   6   1     1442.32     1223.99     37.22 o 
  -4   6   1    19393.63    19266.99    307.13 o 
  -2   6   1      724.50      806.62     21.44 o 
   0   6   1      314.70      240.30     14.43 o 
   2   6   1    12779.38    11988.26    140.86 o 
   4   6   1      532.10      497.17     16.95 o 
   6   6   1     5431.41     5296.25    125.80 o 
   8   6   1      473.67      458.98     39.67 o 
  10   6   1      699.08      737.53     32.51 o 
  12   6   1       83.98      140.78     39.04 o 
  14   6   1      709.50     1025.80    107.68 o 
 -13   7   1      274.71      246.00     53.87 o 
 -11   7   1      725.09      743.26     70.29 o 
  -9   7   1      639.92      606.44     58.94 o 
  -7   7   1     3172.06     3221.34    110.23 o 
  -5   7   1      345.24      379.21     20.25 o 
  -3   7   1      179.03      162.57     13.24 o 
  -1   7   1     1526.84     1465.12     28.59 o 
   1   7   1     1609.14     1490.74     29.24 o 
   3   7   1      200.72      189.07     11.42 o 
   5   7   1     5485.38     5235.04    102.54 o 
   7   7   1     1030.39     1002.60     45.59 o 
   9   7   1      745.77      770.60    133.57 o 
  11   7   1      255.94      200.28     40.89 o 
  13   7   1      106.93       30.97     33.65 o 
 -12   8   1       53.80       10.57     49.95 o 
 -10   8   1      812.15      817.25     72.78 o 
  -8   8   1     1218.42     1273.97     74.84 o 
  -6   8   1     1302.36     1287.73     62.82 o 
  -4   8   1     1362.16     1363.77     36.43 o 
  -2   8   1     1469.54     1598.15     35.98 o 
   0   8   1      815.27      757.13     23.07 o 
   2   8   1      299.69      322.91     19.53 o 
   4   8   1     1554.85     1395.11     35.33 o 
   6   8   1      956.95      952.60     59.94 o 
   8   8   1      333.18      307.94     34.88 o 
  10   8   1      305.74      398.75     48.26 o 
  12   8   1       71.69       53.81     41.07 o 
 -13   9   1       29.11       77.57     48.28 o 
 -11   9   1      418.29      433.62     63.87 o 
  -9   9   1      126.33      116.35     32.42 o 
  -7   9   1       74.04       89.49     25.93 o 
  -5   9   1     1784.14     1804.63     67.56 o 
  -3   9   1      598.96      621.37     25.76 o 
  -1   9   1      694.63      656.06     25.83 o 
   1   9   1     1172.70     1086.04     38.03 o 
   3   9   1      468.19      411.99     21.69 o 
   5   9   1      125.66      114.96     25.45 o 
   7   9   1      759.83      663.66     62.61 o 
   9   9   1     1675.46     1864.74     82.60 o 
  11   9   1      371.85      241.28     52.31 o 
 -12  10   1       54.28       40.64     44.78 o 
 -10  10   1      356.43      428.34     63.85 o 
  -8  10   1      493.74      480.67     48.68 o 
  -6  10   1      365.05      393.94     36.55 o 
  -4  10   1      907.10      782.07     39.97 o 
  -2  10   1     1341.83     1292.44     40.24 o 
   0  10   1      425.79      548.32     29.56 o 
   2  10   1     1987.86     1965.18     54.79 o 
   4  10   1        7.96        4.15     14.99 o 
   6  10   1      535.90      472.25     52.11 o 
   8  10   1      143.42      107.48     30.16 o 
  10  10   1       51.49       48.54     28.73 o 
 -11  11   1      254.25      254.85     69.85 o 
  -9  11   1      104.73       97.55     35.18 o 
  -7  11   1      216.73      199.92     47.72 o 
  -5  11   1      513.65      560.07     43.04 o 
  -3  11   1     1203.91     1210.68     50.48 o 
  -1  11   1      554.66      519.19     28.77 o 
   1  11   1      118.53      112.68     19.62 o 
   3  11   1      577.86      521.59     29.08 o 
   5  11   1      196.77      139.49     30.02 o 
   7  11   1      143.48      135.97     37.52 o 
   9  11   1      236.09      258.49     66.90 o 
  -8  12   1       69.55       68.91     30.12 o 
  -6  12   1     2126.87     2206.52     76.18 o 
  -4  12   1      151.50      145.78     25.71 o 
  -2  12   1     2091.59     2017.25     76.35 o 
   0  12   1      248.61      277.28     29.23 o 
   2  12   1      266.18      306.00     26.42 o 
   4  12   1      576.89      705.09     80.14 o 
   6  12   1      102.15       80.28     35.64 o 
   8  12   1      100.35       88.08     34.51 o 
  -7  13   1       61.56       53.14     25.93 o 
  -5  13   1       16.79       17.53     26.74 o 
  -3  13   1      216.62      314.48     38.20 o 
  -1  13   1      365.74      419.23     39.44 o 
   1  13   1       72.66       67.22     22.10 o 
   3  13   1       64.25       61.03     20.80 o 
   5  13   1       65.16      126.32     43.59 o 
   7  13   1      169.68      141.89     46.38 o 
  -4  14   1       97.16      102.17     31.70 o 
  -2  14   1      118.42      114.58     30.87 o 
   0  14   1      102.61      103.63     33.60 o 
   2  14   1       40.92       39.37     24.77 o 
   4  14   1       25.72        9.68     37.24 o 
 -16   0   2      118.09       80.83     61.77 o 
 -14   0   2     1192.90     1406.69    136.57 o 
 -12   0   2     1501.64     1480.76    120.64 o 
 -10   0   2     2003.00     1521.30    116.54 o 
  -8   0   2     2544.10     2416.06     56.96 o 
  -6   0   2    10358.17    13792.09    261.82 o 
  -4   0   2     9774.57     6654.50    116.23 o 
  -2   0   2    27018.17    22421.90    411.90 o 
   0   0   2     1880.34     2660.65    119.44 o 
   2   0   2    36724.64    38444.08    696.04 o 
   4   0   2    29404.99    29419.04    704.21 o 
   6   0   2       93.30       80.64     19.63 o 
   8   0   2      339.35      331.53     54.05 o 
  10   0   2     8063.47     7303.93    368.68 o 
  12   0   2       74.37       65.87     52.12 o 
  14   0   2      304.56      443.24     96.76 o 
 -15   1   2     1154.08      888.79     83.66 o 
 -13   1   2      406.75      401.74     54.59 o 
 -11   1   2      495.85      428.93     86.98 o 
  -9   1   2     2033.46     1961.66     47.03 o 
  -7   1   2      386.72      380.40     11.39 o 
  -5   1   2     4322.27     3909.17     82.67 o 
  -3   1   2     4707.82     4625.75     71.23 o 
  -1   1   2       68.75      -11.68      5.84 o 
   1   1   2    10773.53    12010.31    186.45 o 
   3   1   2    14471.02    13625.44    266.02 o 
   5   1   2      947.47     1181.23     28.04 o 
   7   1   2     2238.69     2346.38     68.79 o 
   9   1   2     2144.35     2058.94     81.07 o 
  11   1   2      384.85      435.50     82.76 o 
  13   1   2      265.27      194.06     55.98 o 
  15   1   2       64.11      105.34     56.82 o 
 -16   2   2        0.22        9.88     54.29 o 
 -14   2   2       58.97       18.59     32.06 o 
 -12   2   2     2364.08     2163.30    262.88 o 
 -10   2   2      214.44      274.36     40.54 o 
  -8   2   2      203.28      162.53     11.52 o 
  -6   2   2      120.40       85.43     11.69 o 
  -4   2   2      793.52      931.48     37.04 o 
  -2   2   2     4728.56     3887.97    230.37 o 
   0   2   2    10986.55    10147.33    148.31 o 
   2   2   2     2033.50     1531.52     23.11 o 
   4   2   2     4394.37     5204.14     82.68 o 
   6   2   2     3444.15     3029.44     63.38 o 
   8   2   2      261.95      222.78     23.22 o 
  10   2   2       72.34       71.18     26.67 o 
  12   2   2      258.00      229.67     47.17 o 
  14   2   2       81.47      113.95     46.25 o 
 -15   3   2       63.09       27.51     36.51 o 
 -13   3   2       39.03       73.85     32.63 o 
 -11   3   2      440.26      572.26     51.08 o 
  -9   3   2      228.65      183.11     20.28 o 
  -7   3   2      990.82      783.74     24.08 o 
  -5   3   2     7322.77     7059.59    119.97 o 
  -3   3   2     3253.80     3664.89     85.46 o 
  -1   3   2     4359.71     4188.56     67.49 o 
   1   3   2     2515.58     2384.26     40.13 o 
   3   3   2     2306.27     2344.86     38.74 o 
   5   3   2     1529.89     1293.39     24.92 o 
   7   3   2     1426.88     1184.88     37.16 o 
   9   3   2      692.14      609.81     37.62 o 
  11   3   2     1219.83     1172.09     81.11 o 
  13   3   2     1134.91     1076.43     73.68 o 
  15   3   2       63.27       19.35     43.39 o 
 -14   4   2      424.44      427.52    121.97 o 
 -12   4   2     1409.70     1185.19    121.61 o 
 -10   4   2      113.35      243.72     82.40 o 
  -8   4   2       74.61       66.31     13.26 o 
  -6   4   2     5348.90     5578.20     93.02 o 
  -4   4   2      737.87      597.28     26.65 o 
  -2   4   2     7626.50     7592.57    136.05 o 
   0   4   2       92.33      116.87      6.63 o 
   2   4   2     1817.58     1622.66     38.44 o 
   4   4   2    10553.07    11743.33    158.11 o 
   6   4   2     1503.03     1549.98     62.71 o 
   8   4   2      596.10      667.79     68.09 o 
  10   4   2       48.70       33.71     17.68 o 
  12   4   2      234.31      217.14     32.28 o 
  14   4   2       29.75       16.86     31.01 o 
 -15   5   2      461.20      450.61     69.59 o 
 -13   5   2      512.85      612.14     98.69 o 
 -11   5   2      550.64      640.56     59.61 o 
  -9   5   2     1868.58     1923.25     58.26 o 
  -7   5   2     3075.50     2880.04     71.92 o 
  -5   5   2      623.26      599.27     25.50 o 
  -3   5   2     1900.39     1711.82     57.15 o 
  -1   5   2     2402.48     2593.18     46.86 o 
   1   5   2      743.75      904.61     16.80 o 
   3   5   2     7382.44     7335.51    120.08 o 
   5   5   2     1068.33      816.87     27.38 o 
   7   5   2       84.56       89.74     16.67 o 
   9   5   2       43.71       64.43     19.89 o 
  11   5   2      309.37      311.90     70.56 o 
  13   5   2      178.30       71.74     33.32 o 
 -14   6   2      154.96      100.86     66.84 o 
 -12   6   2      449.66      664.91     65.03 o 
 -10   6   2     2188.61     2170.40    116.90 o 
  -8   6   2      933.59     1034.53     50.22 o 
  -6   6   2     1179.62     1206.18     38.57 o 
  -4   6   2      127.74      126.80     12.53 o 
  -2   6   2      710.97      679.33     20.82 o 
   0   6   2     8618.62     8359.07    114.83 o 
   2   6   2       22.15       92.48      8.28 o 
   4   6   2      567.77      610.19     43.23 o 
   6   6   2      874.03     1003.80     33.14 o 
   8   6   2     1657.18     1695.57     59.35 o 
  10   6   2      518.91      560.83    114.73 o 
  12   6   2      123.19      240.50     42.16 o 
  14   6   2        3.00      -13.00     33.19 o 
 -13   7   2       47.81       89.38     53.32 o 
 -11   7   2     1839.62     2242.59    167.81 o 
  -9   7   2      287.98      341.98     37.82 o 
  -7   7   2      709.85      789.37     60.35 o 
  -5   7   2      123.40      116.40     13.97 o 
  -3   7   2      363.82      331.53     16.88 o 
  -1   7   2     2337.39     2548.63     51.53 o 
   1   7   2     1110.79     1061.21     24.84 o 
   3   7   2      144.81      125.93      9.05 o 
   5   7   2      711.47      820.86     30.57 o 
   7   7   2      687.31      614.18     42.31 o 
   9   7   2      413.78      435.84     34.51 o 
  11   7   2        3.20       -9.64     25.93 o 
  13   7   2       60.11       91.69     37.75 o 
 -12   8   2       99.40      152.26     59.84 o 
 -10   8   2      694.18      681.31     67.05 o 
  -8   8   2        8.61        2.02     24.14 o 
  -6   8   2      349.73      267.35     32.90 o 
  -4   8   2     1229.56     1225.71     36.41 o 
  -2   8   2      205.21      214.51     17.65 o 
   0   8   2     1793.35     1544.04     34.42 o 
   2   8   2     3821.26     3754.52     64.11 o 
   4   8   2       93.90       77.00     15.21 o 
   6   8   2     2533.00     2590.50    113.77 o 
   8   8   2       46.54       51.26     22.64 o 
  10   8   2      320.48      325.47     50.95 o 
  12   8   2       33.03       27.23     40.59 o 
 -13   9   2       13.86       28.51     39.81 o 
 -11   9   2      620.29      717.77    100.37 o 
  -9   9   2      454.78      485.05     64.39 o 
  -7   9   2       46.30       31.96     21.77 o 
  -5   9   2      294.39      326.46     26.91 o 
  -3   9   2      190.95      194.09     16.71 o 
  -1   9   2     2081.05     1927.37     44.77 o 
   1   9   2     1708.02     1607.43     38.13 o 
   3   9   2      628.21      627.79     27.09 o 
   5   9   2      172.21      154.32     26.37 o 
   7   9   2     1089.81      906.10     55.76 o 
   9   9   2     1096.07     1107.69     83.90 o 
  11   9   2      328.12      303.63     63.94 o 
 -12  10   2      540.14      713.61    120.64 o 
 -10  10   2      696.13      617.58     57.24 o 
  -8  10   2      795.10      870.78     61.12 o 
  -6  10   2       39.22       54.55     21.86 o 
  -4  10   2      317.43      267.43     27.10 o 
  -2  10   2     1110.94     1067.92     58.28 o 
   0  10   2      833.33      797.83     31.21 o 
   2  10   2      191.17      138.19     21.86 o 
   4  10   2     2551.85     2615.46     84.89 o 
   6  10   2       67.82       57.77     30.25 o 
   8  10   2       97.76       51.22     26.94 o 
  10  10   2      113.94      122.73     29.63 o 
 -11  11   2      173.28      180.24     53.32 o 
  -9  11   2      129.35      160.53     39.20 o 
  -7  11   2      100.08       69.14     26.61 o 
  -5  11   2       23.63       31.84     18.43 o 
  -3  11   2      288.64      309.65     26.87 o 
  -1  11   2     2107.52     1994.33     58.77 o 
   1  11   2      175.65      134.95     24.94 o 
   3  11   2      339.26      284.61     21.72 o 
   5  11   2      209.67      169.66     32.06 o 
   7  11   2      138.47      192.58     42.31 o 
   9  11   2        8.35       49.73     30.16 o 
  -8  12   2       72.31       75.48     30.39 o 
  -6  12   2      160.67      151.98     31.10 o 
  -4  12   2      358.37      306.05     36.46 o 
  -2  12   2      888.72      822.93     44.43 o 
   0  12   2      111.12       65.21     18.44 o 
   2  12   2      453.17      504.68     30.71 o 
   4  12   2       33.72       49.89     23.61 o 
   6  12   2      163.64      126.23     41.80 o 
   8  12   2      101.84       77.91     37.09 o 
  -7  13   2      112.55       81.20     40.50 o 
  -5  13   2       64.40      121.41     36.01 o 
  -3  13   2      110.53      109.95     27.97 o 
  -1  13   2      102.70      125.70     26.06 o 
   1  13   2      962.69     1015.59     60.15 o 
   3  13   2      234.63      326.91     39.78 o 
   5  13   2       74.65       92.34     32.05 o 
   7  13   2      241.05      291.07     47.85 o 
  -4  14   2       17.09       -0.55     24.77 o 
  -2  14   2      153.82      207.18     42.21 o 
   0  14   2       41.33       40.83     23.74 o 
   2  14   2       61.99       55.75     33.76 o 
   4  14   2      336.98      241.78     66.24 o 
 -15   1   3      715.81      594.84     72.35 o 
 -13   1   3      761.45      905.75    128.73 o 
 -11   1   3     1545.75     1721.51    110.75 o 
  -9   1   3     3646.18     3405.17     83.04 o 
  -7   1   3     6319.86     5762.16     78.06 o 
  -5   1   3      375.99      264.40      8.96 o 
  -3   1   3     2607.24     3358.06     54.01 o 
  -1   1   3      593.83      206.21      7.83 o 
   1   1   3      961.81     1560.59     27.50 o 
   3   1   3     9069.21     9000.73    157.74 o 
   5   1   3     5931.18     6060.38    103.75 o 
   7   1   3     3844.73     3829.35    119.13 o 
   9   1   3      172.90      139.37     28.14 o 
  11   1   3     1539.27     1516.46    187.12 o 
  13   1   3       14.88        3.04     30.79 o 
  15   1   3      100.06       80.87     47.26 o 
 -16   2   3      865.23     1113.22     96.35 o 
 -14   2   3      108.90       97.34     37.65 o 
 -12   2   3       49.64       46.49     27.03 o 
 -10   2   3       83.80       65.08     16.40 o 
  -8   2   3      180.40      171.54     11.51 o 
  -6   2   3     4948.83     5006.84     81.79 o 
  -4   2   3    22103.43    22923.06    387.18 o 
  -2   2   3   130215.22   165630.95  13413.82 o 
   0   2   3    23472.79    25376.74    541.38 o 
   2   2   3     6937.27     6180.17    120.66 o 
   4   2   3      220.70      614.68     35.83 o 
   6   2   3      909.14     1042.14     28.95 o 
   8   2   3     5610.08     5101.79    154.53 o 
  10   2   3      513.92      448.43     44.15 o 
  12   2   3      605.09      636.90     56.18 o 
  14   2   3      593.44      438.59     70.17 o 
 -15   3   3       58.37       27.59     35.90 o 
 -13   3   3      191.13      161.55     41.88 o 
 -11   3   3      149.15      192.72     60.80 o 
  -9   3   3      499.61      478.36     21.91 o 
  -7   3   3      657.39      764.72     24.10 o 
  -5   3   3     4357.77     3791.78     73.68 o 
  -3   3   3      889.51      899.24     49.85 o 
  -1   3   3        1.68       54.63      5.81 o 
   1   3   3     1693.10     1489.97     33.06 o 
   3   3   3     3273.38     3046.61     69.59 o 
   5   3   3     1743.95     2064.17     42.50 o 
   7   3   3      521.24      463.22     21.52 o 
   9   3   3     3739.79     3524.46    125.83 o 
  11   3   3      138.23       84.72     28.77 o 
  13   3   3      363.45      448.32     53.93 o 
  15   3   3       82.87      183.46     54.27 o 
 -16   4   3      331.36      233.25     69.37 o 
 -14   4   3        1.80       21.54     35.45 o 
 -12   4   3      400.96      234.29     66.84 o 
 -10   4   3      465.09      486.64     32.25 o 
  -8   4   3       64.28       46.05     10.71 o 
  -6   4   3     5458.54     5130.01     87.13 o 
  -4   4   3     8508.29     8994.86    216.53 o 
  -2   4   3    20097.85    21737.06    545.26 o 
   0   4   3     8839.61     8281.77    118.14 o 
   2   4   3    25885.86    26842.51    383.96 o 
   4   4   3      145.01      206.14      8.26 o 
   6   4   3     2116.30     1838.97     36.73 o 
   8   4   3      950.99     1268.27     89.34 o 
  10   4   3      287.21      318.04     31.70 o 
  12   4   3      426.31      414.92     49.75 o 
  14   4   3      159.69      173.28     43.88 o 
 -15   5   3        3.54       29.43     37.63 o 
 -13   5   3      902.65      808.06    108.34 o 
 -11   5   3      339.13      323.43     47.64 o 
  -9   5   3      182.79      175.56     19.77 o 
  -7   5   3     4414.12     4272.01     81.39 o 
  -5   5   3      399.17      355.98     17.37 o 
  -3   5   3     1691.81     1771.99     42.85 o 
  -1   5   3     5813.32     5675.21     91.26 o 
   1   5   3     1509.19     1443.80     25.59 o 
   3   5   3       51.71       54.15      7.08 o 
   5   5   3     1133.42     1012.79     22.63 o 
   7   5   3     3026.21     2882.26    104.43 o 
   9   5   3      266.69      217.72     26.77 o 
  11   5   3       82.25      109.97     31.58 o 
  13   5   3       41.02       50.32     33.86 o 
 -14   6   3      119.53       20.03     54.29 o 
 -12   6   3        7.22        1.58     29.90 o 
 -10   6   3      173.28      185.38     31.21 o 
  -8   6   3      568.37      584.05     46.63 o 
  -6   6   3     2449.91     2526.87     55.86 o 
  -4   6   3      159.29      231.13     15.08 o 
  -2   6   3     3433.46     3275.07     76.94 o 
   0   6   3        4.40       22.65      5.56 o 
   2   6   3     3187.23     3681.68     59.50 o 
   4   6   3     2517.40     2362.74     48.26 o 
   6   6   3     6288.84     6199.00    146.86 o 
   8   6   3     1003.18      778.99     91.11 o 
  10   6   3       35.83       38.19     26.81 o 
  12   6   3      118.38       79.19     34.83 o 
  14   6   3      371.53      286.10     97.86 o 
 -13   7   3      426.64      457.53     64.78 o 
 -11   7   3      894.89      957.51     87.83 o 
  -9   7   3     1044.11      949.47     77.92 o 
  -7   7   3     1666.89     1761.85     54.76 o 
  -5   7   3       75.29       48.07     11.60 o 
  -3   7   3     3800.32     3582.62     66.05 o 
  -1   7   3     1963.97     1969.36     38.91 o 
   1   7   3      629.53      615.22     18.03 o 
   3   7   3      874.28      794.24     24.91 o 
   5   7   3      920.65      871.48     36.13 o 
   7   7   3      100.56       91.67     28.16 o 
   9   7   3     1881.49     1755.83    144.53 o 
  11   7   3      694.27      735.88     63.89 o 
  13   7   3       15.83       45.45     36.22 o 
 -14   8   3      192.82      175.17     77.21 o 
 -12   8   3      146.23      195.60     49.10 o 
 -10   8   3      122.57      100.92     32.20 o 
  -8   8   3      188.10      163.87     29.92 o 
  -6   8   3       57.10       64.42     18.81 o 
  -4   8   3      273.99      340.78     28.60 o 
  -2   8   3      641.29      743.70     55.70 o 
   0   8   3     2758.75     3168.21     77.15 o 
   2   8   3      594.50      604.31     21.37 o 
   4   8   3      209.05      214.84     20.84 o 
   6   8   3     1763.16     1598.34     70.02 o 
   8   8   3      386.27      470.28     59.60 o 
  10   8   3      346.61      288.94     55.95 o 
  12   8   3      359.33      197.45     53.36 o 
 -13   9   3       24.66       43.86     40.01 o 
 -11   9   3      446.06      503.31     68.10 o 
  -9   9   3       59.52      123.73     30.68 o 
  -7   9   3       70.61       99.98     39.43 o 
  -5   9   3      247.31      218.80     21.74 o 
  -3   9   3       68.20      126.24     16.14 o 
  -1   9   3     1742.78     1622.89     51.88 o 
   1   9   3       58.22       65.17     14.30 o 
   3   9   3      476.57      543.80     30.92 o 
   5   9   3      936.04      891.49     51.85 o 
   7   9   3      537.42      516.50     51.56 o 
   9   9   3      117.37      121.28     25.89 o 
  11   9   3       87.76      114.11     47.91 o 
 -12  10   3      170.92      188.56     52.79 o 
 -10  10   3      172.81      176.08     38.49 o 
  -8  10   3      189.97      214.39     40.07 o 
  -6  10   3       31.59       28.82     21.12 o 
  -4  10   3       26.58       -1.10     15.69 o 
  -2  10   3        4.87        6.59     12.80 o 
   0  10   3     5860.24     5742.54    119.01 o 
   2  10   3      369.28      447.34     25.05 o 
   4  10   3     1034.57      995.48     50.66 o 
   6  10   3      170.63      224.49     41.29 o 
   8  10   3      304.60      305.71     48.23 o 
  10  10   3       56.80       42.88     39.91 o 
 -11  11   3      170.11      239.38     46.26 o 
  -9  11   3      474.42      403.98     44.06 o 
  -7  11   3      989.95      917.25     56.73 o 
  -5  11   3       72.85       72.80     20.42 o 
  -3  11   3      529.10      452.28     34.28 o 
  -1  11   3     1131.13     1054.62     42.49 o 
   1  11   3      759.81      761.24     34.73 o 
   3  11   3      261.97      236.57     30.63 o 
   5  11   3      127.45      197.48     34.12 o 
   7  11   3       22.32       36.93     31.11 o 
   9  11   3      135.20      117.35     30.85 o 
  -8  12   3       48.04       24.20     27.12 o 
  -6  12   3      317.48      351.88     35.05 o 
  -4  12   3      435.27      457.54     41.81 o 
  -2  12   3      137.97       92.79     23.93 o 
   0  12   3      165.17      185.29     29.98 o 
   2  12   3      161.24      168.69     19.02 o 
   4  12   3      209.60      233.11     33.27 o 
   6  12   3      543.11      689.11     89.28 o 
   8  12   3      310.56      343.49     46.47 o 
  -7  13   3      179.47      108.41     45.17 o 
  -5  13   3     1486.58     1344.14     75.69 o 
  -3  13   3      173.75      126.68     26.37 o 
  -1  13   3       44.29       46.78     21.86 o 
   1  13   3      163.78      143.77     24.03 o 
   3  13   3      449.04      481.76     44.61 o 
   5  13   3        8.25        3.09     26.20 o 
  -4  14   3       52.22       67.68     30.87 o 
  -2  14   3      347.56      355.42     36.75 o 
   0  14   3      137.31       98.88     25.25 o 
   2  14   3      152.95       86.83     36.95 o 
   4  14   3      251.61      215.36     38.25 o 
 -16   0   4      248.26      211.85     80.11 o 
 -14   0   4       42.58      -51.88     35.71 o 
 -12   0   4       22.14       26.54     37.16 o 
 -10   0   4      109.31      162.09     28.51 o 
  -8   0   4       52.73       38.95      9.28 o 
  -6   0   4     1955.10     2272.44     47.07 o 
  -4   0   4       98.39      106.45      7.63 o 
  -2   0   4    14980.70    22279.89    459.54 o 
   0   0   4    46958.00    43134.05    872.09 o 
   2   0   4     8664.50     9022.28    188.49 o 
   4   0   4      641.10      619.33     22.07 o 
   6   0   4     1879.80     2389.59    170.95 o 
   8   0   4       98.49       96.31     38.61 o 
  10   0   4     1657.35     1730.98    136.57 o 
  12   0   4      486.72      494.15     92.89 o 
  14   0   4      416.88      443.00    102.30 o 
 -15   1   4      248.21      241.73     65.15 o 
 -13   1   4      669.44      660.67     86.74 o 
 -11   1   4     4236.39     4132.12    164.30 o 
  -9   1   4     2568.31     2488.40     53.75 o 
  -7   1   4     4480.01     3811.86     55.32 o 
  -5   1   4     3303.49     3280.76     46.89 o 
  -3   1   4     4205.17     5234.01     76.11 o 
  -1   1   4     1439.56      983.27     17.12 o 
   1   1   4      570.64      420.96     11.92 o 
   3   1   4     5593.06     5043.27     81.08 o 
   5   1   4     4991.99     5178.58     92.23 o 
   7   1   4     5522.74     5023.36    210.53 o 
   9   1   4     1029.46      959.64     57.01 o 
  11   1   4     1288.44     1198.90     87.35 o 
  13   1   4      649.00      698.90     79.59 o 
  15   1   4       36.43       15.39     44.51 o 
 -16   2   4       17.88       44.35     40.74 o 
 -14   2   4       45.88       63.06     73.35 o 
 -12   2   4       30.34        9.07     23.54 o 
 -10   2   4     5091.23     5069.81    103.49 o 
  -8   2   4     2148.84     2128.08     73.63 o 
  -6   2   4      174.96      129.05      8.68 o 
  -4   2   4     2516.05     3641.52     62.98 o 
  -2   2   4    94363.95   119897.16   7674.58 o 
   0   2   4    27016.56    25746.56    350.61 o 
   2   2   4     4570.69     3454.42     67.06 o 
   4   2   4     2819.44     4059.27     73.31 o 
   6   2   4       45.73       69.11     13.42 o 
   8   2   4      678.25      560.09     55.24 o 
  10   2   4       55.48       61.39     26.83 o 
  12   2   4        9.47        0.41     31.77 o 
  14   2   4      467.36      573.38     77.15 o 
 -15   3   4        0.14       -2.22     33.64 o 
 -13   3   4       19.09       65.61     35.44 o 
 -11   3   4      190.08      166.63     22.36 o 
  -9   3   4      546.07      557.89     22.13 o 
  -7   3   4      770.92      858.22     24.83 o 
  -5   3   4     1662.12     1403.24     43.51 o 
  -3   3   4      243.65      465.67     42.38 o 
  -1   3   4     1063.65     1052.35     56.22 o 
   1   3   4     1101.76      980.74     22.18 o 
   3   3   4     1530.21     1770.18     42.12 o 
   5   3   4     2883.14     3013.05     57.74 o 
   7   3   4     1369.63     1447.86     40.30 o 
   9   3   4     1365.59     1418.47     68.93 o 
  11   3   4      187.74      282.85     43.30 o 
  13   3   4       19.01       61.91     34.71 o 
 -16   4   4      283.36      201.14     58.35 o 
 -14   4   4      176.04      193.32     55.98 o 
 -12   4   4      118.50       38.85     44.40 o 
 -10   4   4       83.78       46.09     16.35 o 
  -8   4   4     2683.33     2354.46     49.22 o 
  -6   4   4     1902.77     1737.71     82.19 o 
  -4   4   4     2349.32     2976.08    139.76 o 
  -2   4   4     5659.45     5403.70    107.93 o 
   0   4   4      229.79      256.52     14.71 o 
   2   4   4     9364.26     9805.02    158.39 o 
   4   4   4     4703.82     4666.12     70.60 o 
   6   4   4       14.10       14.24      8.10 o 
   8   4   4      564.35      457.83     33.33 o 
  10   4   4      284.95      369.91     59.89 o 
  12   4   4      187.56      291.05     81.71 o 
  14   4   4      595.79      542.35     62.73 o 
 -15   5   4      388.86      360.24     90.60 o 
 -13   5   4      798.38      913.99    113.40 o 
 -11   5   4     2536.41     2330.96    113.94 o 
  -9   5   4     2035.21     1887.31     57.20 o 
  -7   5   4     2134.66     2053.31     51.81 o 
  -5   5   4     2555.25     2416.50     53.87 o 
  -3   5   4     2055.04     2165.05     70.36 o 
  -1   5   4     2718.44     2391.40     43.85 o 
   1   5   4     2043.92     1666.75     35.61 o 
   3   5   4     3574.63     3271.28     59.88 o 
   5   5   4      443.29      495.91     17.25 o 
   7   5   4     8099.30     7966.75    166.53 o 
   9   5   4      442.05      361.65     42.35 o 
  11   5   4       84.33       82.34     32.10 o 
  13   5   4      442.91      364.21     52.26 o 
 -14   6   4      157.23      124.50     65.15 o 
 -12   6   4       51.72       83.99     33.87 o 
 -10   6   4      156.28      129.98     27.69 o 
  -8   6   4      169.62      185.36     21.42 o 
  -6   6   4       23.15       10.84     12.75 o 
  -4   6   4     1900.38     1846.42     59.60 o 
  -2   6   4     1605.90     1986.96     51.96 o 
   0   6   4      468.60      520.48     17.97 o 
   2   6   4      285.03      375.28     15.07 o 
   4   6   4      743.94      633.22     19.80 o 
   6   6   4      697.08      737.54     65.37 o 
   8   6   4       99.58      114.00     29.29 o 
  10   6   4      195.48      174.81     67.31 o 
  12   6   4       57.17       60.72     32.17 o 
 -13   7   4      825.93      789.37     76.52 o 
 -11   7   4      268.85      297.57     44.66 o 
  -9   7   4     1473.26     1574.05    149.44 o 
  -7   7   4     2274.70     2313.19     60.57 o 
  -5   7   4      225.32      233.19     17.10 o 
  -3   7   4      524.50      470.06     37.16 o 
  -1   7   4      716.23      621.15     21.28 o 
   1   7   4      700.86      691.39     24.22 o 
   3   7   4      615.15      607.46     30.39 o 
   5   7   4     1239.20     1053.19     35.41 o 
   7   7   4      417.34      456.78     32.85 o 
   9   7   4      996.40      767.57     91.93 o 
  11   7   4      544.45      560.53    102.55 o 
  13   7   4      209.51      206.47     46.81 o 
 -14   8   4      380.06      440.83     97.24 o 
 -12   8   4       83.27       90.83     39.49 o 
 -10   8   4      149.07       77.21     28.17 o 
  -8   8   4     3292.55     3322.45    117.64 o 
  -6   8   4     3795.92     3650.57     94.07 o 
  -4   8   4      601.07      663.02     30.16 o 
  -2   8   4     2704.89     2586.63     58.49 o 
   0   8   4     5048.03     5118.49    121.43 o 
   2   8   4     2088.16     1956.38     71.91 o 
   4   8   4     4097.91     3974.41     94.35 o 
   6   8   4       61.53       45.10     19.62 o 
   8   8   4       21.55       12.21     15.87 o 
  10   8   4     1034.86     1009.24     89.81 o 
  12   8   4      483.31      474.01     73.57 o 
 -13   9   4        9.01       19.96     36.02 o 
 -11   9   4      497.20      424.37     49.97 o 
  -9   9   4      320.97      280.37     40.49 o 
  -7   9   4      325.34      321.93     52.85 o 
  -5   9   4      400.92      451.66     27.84 o 
  -3   9   4      278.59      262.40     21.66 o 
  -1   9   4      421.70      409.48     19.56 o 
   1   9   4     2602.97     2473.44     60.38 o 
   3   9   4      561.12      508.76     30.61 o 
   5   9   4     1228.83     1253.51    120.23 o 
   7   9   4      238.17      276.12     88.57 o 
   9   9   4        9.87       18.39     35.78 o 
  11   9   4      117.13      130.38     49.40 o 
 -12  10   4       13.42       76.92     36.47 o 
 -10  10   4     1621.68     1809.15     90.03 o 
  -8  10   4      484.52      456.10     47.08 o 
  -6  10   4      792.13      815.68     48.84 o 
  -4  10   4      103.93       87.18     20.23 o 
  -2  10   4     1636.24     1534.45     49.01 o 
   0  10   4     3265.19     3176.02     76.31 o 
   2  10   4     2090.23     1969.98     62.64 o 
   4  10   4      588.08      576.01     43.95 o 
   6  10   4       62.67       55.33     26.41 o 
   8  10   4      769.88      854.41     54.79 o 
  10  10   4      232.82      198.46     56.64 o 
 -11  11   4       76.72      148.51     40.85 o 
  -9  11   4      153.04      198.82     35.58 o 
  -7  11   4      581.59      620.27     47.10 o 
  -5  11   4      114.83       74.90     20.70 o 
  -3  11   4       43.47       45.91     16.86 o 
  -1  11   4       70.24       59.70     16.53 o 
   1  11   4      131.35      148.07     19.91 o 
   3  11   4      747.97      709.85     60.25 o 
   5  11   4      325.64      297.33     38.01 o 
   7  11   4       57.92       19.09     24.64 o 
   9  11   4      357.72      285.80     59.23 o 
  -8  12   4       40.85       22.56     26.03 o 
  -6  12   4       82.75       53.73     26.19 o 
  -4  12   4       97.27       64.70     21.61 o 
  -2  12   4      195.53      250.80     28.56 o 
   0  12   4       73.52      147.11     20.61 o 
   2  12   4       92.40       70.47     21.05 o 
   4  12   4       40.40       70.99     25.01 o 
   6  12   4       91.55       52.08     35.76 o 
   8  12   4      197.07      170.58     63.18 o 
  -7  13   4       93.04      114.06     33.37 o 
  -5  13   4      393.73      352.30     42.27 o 
  -3  13   4      171.62      157.86     27.48 o 
  -1  13   4      230.54      193.10     34.70 o 
   1  13   4      143.74      104.47     25.11 o 
   3  13   4       87.01       69.40     26.78 o 
   5  13   4      124.86      155.11     60.39 o 
  -4  14   4     1122.92     1013.81     70.33 o 
  -2  14   4      513.28      547.63     42.12 o 
   0  14   4       10.14       27.32     20.01 o 
   2  14   4      206.91      280.49     50.64 o 
 -15   1   5      155.35      156.65     76.25 o 
 -13   1   5      510.71      625.11     63.53 o 
 -11   1   5     1063.47     1078.82     56.27 o 
  -9   1   5     1496.46     1482.09     35.92 o 
  -7   1   5     2545.78     2151.65     39.01 o 
  -5   1   5     4525.49     4028.19     56.29 o 
  -3   1   5     7678.05     7836.97    100.24 o 
  -1   1   5     5436.12     5492.48     99.74 o 
   1   1   5     3084.19     3717.19     55.87 o 
   3   1   5     4304.81     3897.39     65.40 o 
   5   1   5      808.69      746.66     23.05 o 
   7   1   5     1935.60     1684.41     53.62 o 
   9   1   5     2708.52     2513.59     96.60 o 
  11   1   5      294.38      317.37     85.17 o 
  13   1   5      391.56      451.54     70.86 o 
 -16   2   5       95.68      164.90     50.76 o 
 -14   2   5       14.78       33.28     33.17 o 
 -12   2   5     2712.05     2578.01    125.75 o 
 -10   2   5     2944.23     2778.26     61.64 o 
  -8   2   5      822.35     1329.37     28.06 o 
  -6   2   5     9139.10     8478.12    123.89 o 
  -4   2   5     7448.97     7133.15    104.09 o 
  -2   2   5    51710.81    58118.55   1559.33 o 
   0   2   5    12810.31    12552.77    311.83 o 
   2   2   5    11448.63    11744.95    239.34 o 
   4   2   5     1020.27     1125.32     28.78 o 
   6   2   5     9536.81     9616.47    175.60 o 
   8   2   5      574.74      601.85     44.20 o 
  10   2   5      308.05      289.39     39.59 o 
  12   2   5      542.05      760.19     63.03 o 
  14   2   5      137.76      277.08     62.11 o 
 -15   3   5      153.09       84.69     42.28 o 
 -13   3   5       85.33       19.98     30.97 o 
 -11   3   5      369.45      436.07     30.88 o 
  -9   3   5      345.98      367.06     24.85 o 
  -7   3   5      140.24      133.20     10.23 o 
  -5   3   5     1137.44     1204.35     36.36 o 
  -3   3   5     4595.79     7521.36    601.70 o 
  -1   3   5     4688.90     5690.76     80.22 o 
   1   3   5      967.71      983.86     18.95 o 
   3   3   5     1252.94     1588.81     32.58 o 
   5   3   5     2278.52     2298.53     52.42 o 
   7   3   5      715.65      652.37     34.57 o 
   9   3   5      412.06      422.68     42.24 o 
  11   3   5        1.26       16.95     24.79 o 
  13   3   5      263.67      196.28     42.08 o 
 -16   4   5      641.62      759.63     83.26 o 
 -14   4   5     1638.78     1768.13    108.66 o 
 -12   4   5       74.49       56.19     24.17 o 
 -10   4   5      992.74      935.09     44.17 o 
  -8   4   5     4164.96     3931.64     77.78 o 
  -6   4   5      773.90      941.49     39.42 o 
  -4   4   5    16193.29    17938.28   1318.91 o 
  -2   4   5     1343.67      853.38     22.06 o 
   0   4   5      175.43      156.37     11.98 o 
   2   4   5    11592.78    12129.43    171.45 o 
   4   4   5     5828.58     5839.65     99.60 o 
   6   4   5      624.04      605.97     22.22 o 
   8   4   5     1664.20     1468.54     70.47 o 
  10   4   5      563.01      591.77     52.61 o 
  12   4   5       17.83       55.36     30.83 o 
  14   4   5       37.75       -3.79     33.46 o 
 -15   5   5      147.84      198.65     60.80 o 
 -13   5   5      596.33      741.91     72.13 o 
 -11   5   5      632.08      676.62     41.64 o 
  -9   5   5     1360.47     1251.07     40.39 o 
  -7   5   5      943.94     1051.55     31.89 o 
  -5   5   5      310.59      394.78     19.48 o 
  -3   5   5     2771.37     2938.34    166.37 o 
  -1   5   5     1433.77     1402.94     34.88 o 
   1   5   5       12.45       32.60      8.69 o 
   3   5   5     3269.00     3209.66     46.40 o 
   5   5   5     1223.20     1166.86     31.26 o 
   7   5   5      850.47      836.01     58.42 o 
   9   5   5      649.03      562.03     50.80 o 
  11   5   5      707.21      469.81     51.96 o 
  13   5   5      118.00       45.54     35.64 o 
 -14   6   5      166.33      174.84     73.11 o 
 -12   6   5      479.33      483.90     81.43 o 
 -10   6   5      123.61       79.32     24.45 o 
  -8   6   5       61.97       56.86     14.33 o 
  -6   6   5      258.47      244.31     23.68 o 
  -4   6   5     1798.62     1955.96     71.61 o 
  -2   6   5      459.24      514.43     17.72 o 
   0   6   5      326.00      295.53     11.77 o 
   2   6   5      314.21      338.95     14.76 o 
   4   6   5      102.41      114.05     12.29 o 
   6   6   5      202.31      193.74     37.08 o 
   8   6   5      411.92      423.37     44.36 o 
  10   6   5      174.73      205.24     39.88 o 
  12   6   5      337.05      410.91     65.97 o 
 -13   7   5      799.32      932.92    149.72 o 
 -11   7   5       21.30       40.44     24.67 o 
  -9   7   5      392.10      371.32     54.83 o 
  -7   7   5     1079.97     1040.48     41.84 o 
  -5   7   5      745.24      710.95     32.27 o 
  -3   7   5     2799.53     2698.60     71.23 o 
  -1   7   5      420.34      357.60     18.63 o 
   1   7   5     1919.28     1956.27     49.38 o 
   3   7   5     1061.85     1129.57     36.44 o 
   5   7   5      644.69      629.62     33.17 o 
   7   7   5     1066.75     1116.77     81.19 o 
   9   7   5       46.44      107.86     39.47 o 
  11   7   5      110.48       62.81     34.53 o 
 -14   8   5       45.26        8.20     60.32 o 
 -12   8   5     1988.93     2037.46     93.40 o 
 -10   8   5      138.15      104.93     29.34 o 
  -8   8   5      753.56      917.55     55.97 o 
  -6   8   5     1464.19     1424.10     57.13 o 
  -4   8   5     1190.83     1192.99     76.22 o 
  -2   8   5      997.99     1084.10     29.73 o 
   0   8   5      477.93      522.82     22.60 o 
   2   8   5      343.14      279.71     23.13 o 
   4   8   5       95.64      117.72     24.58 o 
   6   8   5      764.23      794.76     36.16 o 
   8   8   5      422.29      359.96     55.16 o 
  10   8   5       42.43       47.18     39.22 o 
  12   8   5      146.80      142.65     49.74 o 
 -13   9   5      120.01      151.44     48.82 o 
 -11   9   5       44.35        7.51     26.21 o 
  -9   9   5      126.96      100.19     29.21 o 
  -7   9   5      140.12      105.51     27.54 o 
  -5   9   5      681.57      699.03     53.93 o 
  -3   9   5      972.91      909.07     35.53 o 
  -1   9   5      187.81      181.51     16.49 o 
   1   9   5     1257.83     1271.74     46.03 o 
   3   9   5      997.16      972.28     40.00 o 
   5   9   5      136.19      111.41     21.62 o 
   7   9   5      350.44      371.52     34.51 o 
   9   9   5       30.62       75.18     40.12 o 
  11   9   5       42.45      -11.09     63.70 o 
 -12  10   5       99.17       85.49     35.36 o 
 -10  10   5      152.43      126.57     49.22 o 
  -8  10   5      320.13      345.55     38.52 o 
  -6  10   5      443.46      349.92     31.72 o 
  -4  10   5       32.75       33.82     16.77 o 
  -2  10   5       72.68       68.17     15.87 o 
   0  10   5       83.05       95.51     16.10 o 
   2  10   5      323.26      327.14     27.71 o 
   4  10   5      367.51      385.64     34.24 o 
   6  10   5       98.61       89.24     20.32 o 
   8  10   5       20.25       59.73     36.77 o 
  10  10   5      141.03       48.45     43.77 o 
 -11  11   5       75.97       38.35     33.49 o 
  -9  11   5      345.57      344.21     41.44 o 
  -7  11   5       10.22        2.07     21.86 o 
  -5  11   5      391.34      422.67     35.12 o 
  -3  11   5      917.81      966.42     48.97 o 
  -1  11   5      483.55      566.86     31.39 o 
   1  11   5      275.65      277.23     43.96 o 
   3  11   5      844.85      764.35     65.95 o 
   5  11   5      368.21      409.45     37.29 o 
   7  11   5      114.92       73.20     32.91 o 
   9  11   5     1044.49     1018.59     96.55 o 
  -8  12   5       46.44       37.88     27.37 o 
  -6  12   5      150.76      113.67     29.89 o 
  -4  12   5      169.47      166.50     26.36 o 
  -2  12   5      121.44      110.28     20.87 o 
   0  12   5      236.87      194.01     20.99 o 
   2  12   5      357.49      272.61     30.09 o 
   4  12   5       14.94       19.66     22.96 o 
   6  12   5       38.86       95.79     32.68 o 
  -7  13   5       65.02       91.09     32.53 o 
  -5  13   5      206.38      239.87     37.19 o 
  -3  13   5      535.07      518.49     39.59 o 
  -1  13   5      535.38      554.71     37.89 o 
   1  13   5      536.44      559.21     41.60 o 
   3  13   5       29.70       66.90     25.87 o 
   5  13   5       68.46      100.10     30.25 o 
  -4  14   5      814.13      899.56     76.95 o 
  -2  14   5      444.19      494.10     39.60 o 
   0  14   5      209.37      348.28     54.50 o 
   2  14   5       27.36       58.53     29.12 o 
 -16   0   6      117.42      205.33     74.07 o 
 -14   0   6      283.68      196.89     61.05 o 
 -12   0   6      240.33      355.65     68.04 o 
 -10   0   6      262.82      254.38     27.94 o 
  -8   0   6    11469.55    11644.31    205.26 o 
  -6   0   6     5197.13     4552.09     94.72 o 
  -4   0   6     6848.94     6977.83    136.60 o 
  -2   0   6     7823.80     7875.87    125.92 o 
   0   0   6     3440.42     2797.62     58.41 o 
   2   0   6      724.00      600.54     23.51 o 
   4   0   6     3476.97     3808.48     83.44 o 
   6   0   6      833.93      633.63     48.89 o 
   8   0   6     4432.77     5030.06    282.54 o 
  10   0   6     1015.54     1132.11    122.33 o 
  12   0   6      241.33      136.33     65.63 o 
  14   0   6      439.66      375.20     99.89 o 
 -15   1   6       18.52       47.65     36.86 o 
 -13   1   6      437.89      370.61     75.76 o 
 -11   1   6      756.88      692.77     46.93 o 
  -9   1   6      403.33      341.46     15.91 o 
  -7   1   6     3406.71     3143.41     47.80 o 
  -5   1   6     1044.91      915.32     24.02 o 
  -3   1   6     3451.47     3227.71     45.12 o 
  -1   1   6     6984.10     7125.82    126.49 o 
   1   1   6     9260.04     9404.82    151.19 o 
   3   1   6      353.78      278.39     11.26 o 
   5   1   6     1028.48      851.28     25.74 o 
   7   1   6     2337.02     2126.25     76.90 o 
   9   1   6     1848.07     1880.33     81.72 o 
  11   1   6      450.44      529.89     65.97 o 
  13   1   6      101.98      171.56     88.91 o 
 -16   2   6       27.57       91.73     45.70 o 
 -14   2   6       10.28        2.33     31.22 o 
 -12   2   6       28.68       43.64     28.92 o 
 -10   2   6      187.38      183.73     16.47 o 
  -8   2   6      446.36      302.00     13.71 o 
  -6   2   6      456.74      373.07     15.13 o 
  -4   2   6     9322.53     9382.41    169.49 o 
  -2   2   6     5845.42     5618.47    104.58 o 
   0   2   6    16703.45    18168.48    283.56 o 
   2   2   6      655.44      563.33     17.07 o 
   4   2   6     2482.07     2271.95     51.34 o 
   6   2   6     2075.24     2373.27     61.57 o 
   8   2   6      772.68      645.00     74.63 o 
  10   2   6      359.57      324.29     55.45 o 
  12   2   6      267.57      277.81     74.47 o 
  14   2   6      402.36      183.36     59.63 o 
 -15   3   6      197.63      191.59     49.92 o 
 -13   3   6       83.07      101.60     37.53 o 
 -11   3   6     1075.79     1307.23     61.35 o 
  -9   3   6     3358.27     2950.71     58.60 o 
  -7   3   6       42.16       34.30      6.57 o 
  -5   3   6     1827.28     2102.83     42.34 o 
  -3   3   6     1120.93     1927.86    140.54 o 
  -1   3   6     1619.98     1998.62     37.22 o 
   1   3   6      759.77      912.74     19.89 o 
   3   3   6      984.72     1169.47     30.17 o 
   5   3   6     2716.52     2704.31     61.74 o 
   7   3   6      333.23      406.23     38.09 o 
   9   3   6      860.75      842.84     56.37 o 
  11   3   6       40.12       51.12     28.60 o 
  13   3   6       79.33       57.18     34.86 o 
 -16   4   6       71.21       26.09     40.74 o 
 -14   4   6      163.11      157.76     45.66 o 
 -12   4   6      312.90      345.26     50.01 o 
 -10   4   6     2709.78     2807.55     97.99 o 
  -8   4   6     1066.22     1142.93     32.77 o 
  -6   4   6      112.83      141.96     11.59 o 
  -4   4   6      643.74      690.51     89.43 o 
  -2   4   6     2002.75     2174.03     77.36 o 
   0   4   6      667.84      863.52     28.46 o 
   2   4   6     6855.22     7236.02    113.14 o 
   4   4   6       56.74       19.85      8.75 o 
   6   4   6     1684.43     1858.35     48.18 o 
   8   4   6     1307.86     1235.03     65.48 o 
  10   4   6      777.11      835.73     61.12 o 
  12   4   6       61.06       50.12     32.36 o 
 -15   5   6       15.88       17.73     39.13 o 
 -13   5   6     2144.42     2464.01    127.19 o 
 -11   5   6      332.84      306.91     31.05 o 
  -9   5   6      979.77      847.70     33.94 o 
  -7   5   6     2573.79     2124.68     49.87 o 
  -5   5   6     4280.93     4661.41    292.18 o 
  -3   5   6     1214.89     1166.06     60.70 o 
  -1   5   6     1612.21     1439.05     31.84 o 
   1   5   6     1224.90     1242.38     30.49 o 
   3   5   6     1508.84     1370.08     37.56 o 
   5   5   6     5260.91     5063.20    101.36 o 
   7   5   6     2050.22     1931.08     82.41 o 
   9   5   6      193.26      209.80     40.06 o 
  11   5   6     1400.32     1665.01     90.35 o 
  13   5   6      135.16      188.21     46.69 o 
 -14   6   6      116.26      160.24     46.87 o 
 -12   6   6       17.06       38.79     23.88 o 
 -10   6   6      216.89      224.83     32.94 o 
  -8   6   6      312.33      373.79     27.36 o 
  -6   6   6       52.06       92.97     17.60 o 
  -4   6   6     4590.16     4950.16    240.08 o 
  -2   6   6     5475.55     5517.84     91.56 o 
   0   6   6     2363.81     2518.97     63.05 o 
   2   6   6      430.87      459.10     38.18 o 
   4   6   6      298.01      370.03     23.11 o 
   6   6   6     1237.43     1180.43     57.51 o 
   8   6   6      154.37      138.77     52.88 o 
  10   6   6      124.19      116.99     35.43 o 
  12   6   6       19.38       14.93     33.28 o 
 -13   7   6      316.07      312.11     56.17 o 
 -11   7   6      162.69      184.03     42.58 o 
  -9   7   6       29.48        8.25     21.77 o 
  -7   7   6      447.82      489.73     30.25 o 
  -5   7   6      845.82      860.13     51.03 o 
  -3   7   6     3245.14     3005.55     63.54 o 
  -1   7   6      585.32      564.41     21.43 o 
   1   7   6     2073.28     2005.44     92.33 o 
   3   7   6     1103.31     1023.08     31.93 o 
   5   7   6      415.95      420.91     38.09 o 
   7   7   6      105.63      155.84     40.57 o 
   9   7   6      470.93      419.68     61.03 o 
  11   7   6       86.84       41.32     33.81 o 
 -14   8   6      149.08       20.51     58.87 o 
 -12   8   6      119.95       83.03     32.21 o 
 -10   8   6     1667.66     1650.27     79.67 o 
  -8   8   6       76.15       90.41     30.73 o 
  -6   8   6      733.10      923.66     61.49 o 
  -4   8   6     3724.66     3812.16    143.33 o 
  -2   8   6     3299.38     3028.91     63.56 o 
   0   8   6     4303.64     3934.64    162.64 o 
   2   8   6     5992.63     5829.74    166.33 o 
   4   8   6      137.32      177.94     24.13 o 
   6   8   6      322.18      264.64     27.13 o 
   8   8   6      595.06      842.57     76.62 o 
  10   8   6      105.65       86.34     41.09 o 
 -13   9   6      182.14      219.87     47.42 o 
 -11   9   6      464.92      498.50     52.21 o 
  -9   9   6       78.37       29.51     26.42 o 
  -7   9   6      727.08      719.26     71.95 o 
  -5   9   6     3534.80     3269.81     99.60 o 
  -3   9   6      313.02      299.17     25.56 o 
  -1   9   6      119.95       69.03     16.03 o 
   1   9   6       11.55        6.93     13.27 o 
   3   9   6      679.89      657.03     34.13 o 
   5   9   6      580.00      581.06     33.35 o 
   7   9   6      427.91      444.09     60.62 o 
   9   9   6       52.55       25.33     38.04 o 
  11   9   6      219.41       57.96     45.04 o 
 -12  10   6      466.41      576.10     59.45 o 
 -10  10   6      214.53      313.41     44.20 o 
  -8  10   6     1410.47     1623.08     81.46 o 
  -6  10   6      255.24      228.89     27.84 o 
  -4  10   6      478.77      434.32     32.32 o 
  -2  10   6      279.70      263.92     23.05 o 
   0  10   6     1255.92     1238.04     48.51 o 
   2  10   6      464.17      400.75     42.66 o 
   4  10   6     2531.26     2448.68     78.57 o 
   6  10   6       53.30       67.70     21.16 o 
   8  10   6      285.31      271.10    107.13 o 
  10  10   6      113.16      141.29     52.61 o 
 -11  11   6       57.18       22.43     33.63 o 
  -9  11   6      664.30      728.47     53.65 o 
  -7  11   6      179.42      186.77     31.99 o 
  -5  11   6       89.60      111.66     23.15 o 
  -3  11   6      476.80      548.30     33.05 o 
  -1  11   6       49.12       66.21     16.25 o 
   1  11   6       22.79       36.07     16.87 o 
   3  11   6      492.03      613.11     42.69 o 
   5  11   6      202.97      244.82     36.15 o 
   7  11   6      364.88      371.97     42.28 o 
  -8  12   6      159.93      206.80     36.54 o 
  -6  12   6       46.03       59.84     24.36 o 
  -4  12   6       86.84       85.68     26.93 o 
  -2  12   6      288.33      223.87     24.40 o 
   0  12   6      449.62      486.31     44.96 o 
   2  12   6      102.98       85.63     22.74 o 
   4  12   6       15.84      -13.09     20.72 o 
   6  12   6      229.92      188.85     36.96 o 
  -7  13   6      177.27      189.06     44.33 o 
  -5  13   6        9.71       35.03     24.02 o 
  -3  13   6      343.24      238.03     30.92 o 
  -1  13   6      124.55       90.72     24.41 o 
   1  13   6       47.96       56.84     25.78 o 
   3  13   6        7.43       20.88     24.84 o 
   5  13   6       91.56       90.28     32.90 o 
  -4  14   6      206.66      199.09     32.73 o 
  -2  14   6      213.50      180.79     28.10 o 
   0  14   6        3.88       10.50     22.07 o 
   2  14   6      219.45      146.73     34.43 o 
 -15   1   7      102.03      196.59     47.45 o 
 -13   1   7      204.96      228.15     46.06 o 
 -11   1   7     1979.73     2007.80     83.82 o 
  -9   1   7     2366.01     2054.60     41.20 o 
  -7   1   7     1171.67     1009.71     24.79 o 
  -5   1   7      487.27      517.26     16.94 o 
  -3   1   7      728.72      510.83     11.97 o 
  -1   1   7      914.56      960.49     22.34 o 
   1   1   7     8154.86     7808.69    120.19 o 
   3   1   7     4536.97     4712.30     73.90 o 
   5   1   7     1351.12     1223.56     41.88 o 
   7   1   7     2321.50     2257.40     61.78 o 
   9   1   7     2064.24     1912.67    127.45 o 
  11   1   7       65.45       13.96     67.08 o 
  13   1   7      254.87      380.74     66.70 o 
 -16   2   7       36.78      126.57     49.89 o 
 -14   2   7      587.37      646.68     68.99 o 
 -12   2   7      102.83       99.66     26.74 o 
 -10   2   7      440.74      412.69     26.59 o 
  -8   2   7     4835.07     5043.02     72.95 o 
  -6   2   7     2707.54     3159.39     54.10 o 
  -4   2   7     5324.92     4970.38    134.52 o 
  -2   2   7    20250.17    21024.87    272.04 o 
   0   2   7    18911.92    21598.06    361.39 o 
   2   2   7     4242.89     4217.99    103.30 o 
   4   2   7     1123.73      907.04     31.33 o 
   6   2   7      665.27      741.41     30.95 o 
   8   2   7     1491.83     1280.69     64.54 o 
  10   2   7      704.81      807.64     59.92 o 
  12   2   7      500.60      522.53    159.38 o 
  14   2   7       25.62        5.61     46.09 o 
 -15   3   7      850.26      999.74     87.01 o 
 -13   3   7      911.39     1039.83     80.05 o 
 -11   3   7      870.82      883.96     39.37 o 
  -9   3   7     5944.79     5687.05     91.99 o 
  -7   3   7     1054.60     1009.31     22.38 o 
  -5   3   7      427.53      551.29     20.03 o 
  -3   3   7       25.21       84.77      6.30 o 
  -1   3   7       27.47      103.36      9.39 o 
   1   3   7      910.42      842.48     37.20 o 
   3   3   7     3273.75     3328.89    116.81 o 
   5   3   7     5456.99     5329.99    116.71 o 
   7   3   7     1225.89     1240.37     67.58 o 
   9   3   7      559.04      595.67     90.44 o 
  11   3   7       63.52       47.22     28.52 o 
  13   3   7       12.04       59.25     36.48 o 
 -16   4   7       87.57      118.11     50.28 o 
 -14   4   7       68.88       76.79     38.95 o 
 -12   4   7      565.73      548.04     39.17 o 
 -10   4   7       10.49       19.74     11.64 o 
  -8   4   7      121.50      116.89     11.65 o 
  -6   4   7     2439.74     2262.59     62.45 o 
  -4   4   7    24080.31    33685.58   2771.88 o 
  -2   4   7    21477.43    21752.23    289.24 o 
   0   4   7      235.41      161.36      8.05 o 
   2   4   7       17.73       -6.53      7.27 o 
   4   4   7      859.06      948.57     29.60 o 
   6   4   7     6618.02     6640.35    171.99 o 
   8   4   7      800.23      748.29     54.39 o 
  10   4   7      403.57      368.28     60.47 o 
  12   4   7      416.35      472.20     56.87 o 
 -15   5   7       57.42       42.31     52.48 o 
 -13   5   7     1221.50     1351.08     63.70 o 
 -11   5   7      529.24      489.76     54.12 o 
  -9   5   7      289.76      290.30     27.64 o 
  -7   5   7     1354.50     1188.84     30.28 o 
  -5   5   7     1652.32     1889.52    142.16 o 
  -3   5   7      116.91      162.33     18.07 o 
  -1   5   7       58.70      105.65     10.47 o 
   1   5   7      985.64      972.98     24.21 o 
   3   5   7       63.43       87.25     17.03 o 
   5   5   7      712.92      719.16     33.72 o 
   7   5   7     2712.68     2609.79    101.37 o 
   9   5   7      265.95      397.01     47.48 o 
  11   5   7      368.15      424.80     53.02 o 
  13   5   7      132.44      172.16     45.35 o 
 -14   6   7       55.63       37.19     38.81 o 
 -12   6   7      724.31      822.19     97.91 o 
 -10   6   7      716.33      788.39     74.39 o 
  -8   6   7      221.27      265.82     21.92 o 
  -6   6   7     1409.45     1354.59    129.40 o 
  -4   6   7     2352.56     2394.32    200.73 o 
  -2   6   7     1168.15     1250.23     32.07 o 
   0   6   7     4697.05     4545.03     84.98 o 
   2   6   7      288.85      251.76     10.98 o 
   4   6   7       69.08       87.24     18.16 o 
   6   6   7      356.83      478.36     48.37 o 
   8   6   7      915.99      956.26     84.24 o 
  10   6   7       24.58      -18.86     26.99 o 
  12   6   7      317.07      272.14     50.03 o 
 -15   7   7      702.40      809.36    142.60 o 
 -13   7   7       46.18       23.28     27.91 o 
 -11   7   7       85.98       96.27     51.87 o 
  -9   7   7      793.03      737.62     44.54 o 
  -7   7   7        0.11        3.78     13.62 o 
  -5   7   7      289.14      367.52     35.42 o 
  -3   7   7     1491.08     1295.98     34.72 o 
  -1   7   7     1445.27     1419.52     38.00 o 
   1   7   7     2352.63     2294.09     64.23 o 
   3   7   7     1511.72     1466.31     39.00 o 
   5   7   7     1421.14     1388.69     57.89 o 
   7   7   7       48.86       26.42     30.91 o 
   9   7   7      104.94       67.07     38.04 o 
  11   7   7      251.78      222.21     60.56 o 
 -14   8   7      325.66      467.55     78.07 o 
 -12   8   7      166.87      133.51     36.64 o 
 -10   8   7      198.19      180.36     28.52 o 
  -8   8   7       77.52       94.56     24.69 o 
  -6   8   7      234.92      217.17     23.95 o 
  -4   8   7        5.16        2.03     13.39 o 
  -2   8   7     6462.09     6322.96    138.02 o 
   0   8   7      925.47     1023.65     47.50 o 
   2   8   7     2179.63     2239.55     62.66 o 
   4   8   7      980.97      850.24     35.27 o 
   6   8   7     1369.28     1356.45     56.49 o 
   8   8   7       28.76       32.47     34.61 o 
  10   8   7       31.40      109.25     44.94 o 
 -13   9   7      230.45      236.64     43.79 o 
 -11   9   7      785.02      959.60     90.54 o 
  -9   9   7      278.87      236.95     36.55 o 
  -7   9   7      100.18      129.79     26.45 o 
  -5   9   7      531.77      614.01     42.21 o 
  -3   9   7       95.03       91.86     17.74 o 
  -1   9   7      302.98      289.38     27.41 o 
   1   9   7      211.43      147.63     23.54 o 
   3   9   7      362.63      322.16     22.47 o 
   5   9   7      267.43      231.08     24.85 o 
   7   9   7      343.57      295.02     53.82 o 
   9   9   7       96.21       80.49     46.81 o 
 -12  10   7       69.45      134.30     38.04 o 
 -10  10   7      479.34      451.44     75.69 o 
  -8  10   7       77.05       50.96     24.51 o 
  -6  10   7      317.38      417.53     33.73 o 
  -4  10   7      252.73      308.60     28.32 o 
  -2  10   7      233.70      223.48     23.75 o 
   0  10   7      659.87      627.22     52.66 o 
   2  10   7       10.80       30.19     16.04 o 
   4  10   7      581.02      503.77     36.46 o 
   6  10   7       97.22       78.16     18.83 o 
   8  10   7      201.15       45.29     40.86 o 
 -11  11   7      155.63      182.00     37.59 o 
  -9  11   7       24.53        4.59     24.84 o 
  -7  11   7      431.98      426.69     37.13 o 
  -5  11   7      301.55      292.89     30.82 o 
  -3  11   7       89.64       28.93     16.53 o 
  -1  11   7       96.88      101.21     23.35 o 
   1  11   7      698.71      775.83     42.12 o 
   3  11   7      712.21      775.57     47.49 o 
   5  11   7       63.52       40.80     19.82 o 
   7  11   7      288.65      233.76     55.78 o 
  -8  12   7      443.71      437.57     46.38 o 
  -6  12   7      375.75      426.63     69.45 o 
  -4  12   7      181.53      186.00     26.96 o 
  -2  12   7      173.86      208.07     24.65 o 
   0  12   7      667.53      779.00     44.82 o 
   2  12   7      358.45      311.81     57.81 o 
   4  12   7      403.68      452.86     40.97 o 
   6  12   7      230.24      268.82     70.68 o 
  -7  13   7       37.86        8.20     25.88 o 
  -5  13   7       17.29        9.21     22.18 o 
  -3  13   7      142.14      106.42     25.36 o 
  -1  13   7      206.91      198.23     29.59 o 
   1  13   7      319.34      283.72     32.87 o 
   3  13   7       32.81       40.63     25.91 o 
  -4  14   7      738.37     1006.21     74.26 o 
  -2  14   7       18.36       89.01     31.07 o 
   0  14   7       69.18       39.93     24.07 o 
 -16   0   8      456.59      702.38    112.68 o 
 -14   0   8      858.36      788.28    105.44 o 
 -12   0   8     3582.76     3423.80    146.58 o 
 -10   0   8     4453.03     4032.16    124.41 o 
  -8   0   8     1971.05     1693.85     42.49 o 
  -6   0   8     8319.21     8792.76    156.53 o 
  -4   0   8    10972.71     9783.84    170.74 o 
  -2   0   8    17855.90    16702.70    462.60 o 
   0   0   8      134.28       91.95      9.35 o 
   2   0   8    17665.54    19190.58    400.27 o 
   4   0   8     7935.07     8553.46    222.33 o 
   6   0   8      875.09      883.28     37.94 o 
   8   0   8      515.45      507.43     53.04 o 
  10   0   8      247.14      238.15     66.84 o 
  12   0   8      144.11       55.25     62.98 o 
 -17   1   8       57.83      136.91     54.69 o 
 -15   1   8      128.93       97.61     40.83 o 
 -13   1   8      451.60      382.23     91.93 o 
 -11   1   8      360.36      313.91     23.06 o 
  -9   1   8     1642.08     1501.11     31.19 o 
  -7   1   8      980.31     1111.82     21.97 o 
  -5   1   8     2558.72     3051.56     44.00 o 
  -3   1   8      124.56       56.44      4.19 o 
  -1   1   8      182.23      296.62     12.16 o 
   1   1   8     1968.77     2224.29     39.31 o 
   3   1   8     3517.39     3576.77     75.42 o 
   5   1   8     2697.11     2595.07     60.25 o 
   7   1   8     1530.31     1526.79     56.80 o 
   9   1   8     1682.91     1523.09     97.73 o 
  11   1   8      612.48      513.69     89.40 o 
  13   1   8        8.00      -28.15     38.81 o 
 -16   2   8       75.88      149.82     49.89 o 
 -14   2   8       64.07       84.73     37.81 o 
 -12   2   8       54.94       58.09     23.92 o 
 -10   2   8     1955.75     1734.17     45.03 o 
  -8   2   8        3.13       38.32      8.09 o 
  -6   2   8     7883.37     7733.97    108.46 o 
  -4   2   8     2265.97     3239.52     47.14 o 
  -2   2   8      531.69      743.57     34.39 o 
   0   2   8    14421.22    14935.78    250.20 o 
   2   2   8     4348.96     4378.27     73.76 o 
   4   2   8     2043.05     2073.50     50.87 o 
   6   2   8       38.59       38.03     14.73 o 
   8   2   8     1066.13      979.63     58.94 o 
  10   2   8        8.90        9.72     23.25 o 
  12   2   8      124.87      294.81     47.27 o 
 -15   3   8        0.34       26.86     35.50 o 
 -13   3   8     1351.57     1553.19     75.60 o 
 -11   3   8      505.27      570.12     29.91 o 
  -9   3   8     2968.01     2849.75     70.94 o 
  -7   3   8     1690.82     1510.46     28.00 o 
  -5   3   8     2089.27     2375.02    123.11 o 
  -3   3   8      804.32     1069.83     27.41 o 
  -1   3   8      388.08      230.42      9.56 o 
   1   3   8     3767.35     3524.67     65.74 o 
   3   3   8      101.88      177.34     16.41 o 
   5   3   8     2491.35     2361.83     63.31 o 
   7   3   8      637.00      691.01     49.12 o 
   9   3   8       46.58       40.84     25.62 o 
  11   3   8      229.11      197.23     40.63 o 
  13   3   8      139.88      167.18     46.37 o 
 -16   4   8      149.47      147.96     50.65 o 
 -14   4   8      594.89      516.47    164.80 o 
 -12   4   8      287.98      283.49     27.97 o 
 -10   4   8       27.44       26.33     10.95 o 
  -8   4   8      171.14      140.01     13.28 o 
  -6   4   8      500.59      520.46     18.27 o 
  -4   4   8    27247.78    32732.22   2559.30 o 
  -2   4   8     3120.69     3436.17    123.88 o 
   0   4   8     2837.09     3128.22     59.11 o 
   2   4   8      210.17      234.67     19.05 o 
   4   4   8      510.66      578.16     23.49 o 
   6   4   8      719.68      706.10     33.47 o 
   8   4   8      223.40      222.73     40.61 o 
  10   4   8      211.26      266.41     54.26 o 
  12   4   8      426.89      442.06     58.23 o 
 -15   5   8      197.29      259.37     55.43 o 
 -13   5   8      170.01       94.06     26.68 o 
 -11   5   8      267.85      267.09     30.12 o 
  -9   5   8     2312.23     2142.54     57.58 o 
  -7   5   8      587.13      724.37     40.65 o 
  -5   5   8      416.44      549.53     55.07 o 
  -3   5   8     1573.13     1677.28     68.32 o 
  -1   5   8     2622.75     2862.46     52.35 o 
   1   5   8      150.28      105.16     11.04 o 
   3   5   8     1198.63     1138.85     34.89 o 
   5   5   8     1363.00     1306.76     39.09 o 
   7   5   8     1805.72     1575.40     75.01 o 
   9   5   8     1088.84     1154.72     79.60 o 
  11   5   8      402.98      356.18     51.46 o 
 -14   6   8        4.32       10.56     29.27 o 
 -12   6   8       54.07       31.07     21.13 o 
 -10   6   8     1574.10     1565.86     65.36 o 
  -8   6   8      185.78      202.93     20.13 o 
  -6   6   8     1255.88     1468.66     94.53 o 
  -4   6   8      329.68      385.44     32.29 o 
  -2   6   8      248.92      273.14     11.96 o 
   0   6   8     5187.62     5020.08     92.87 o 
   2   6   8     1224.04     1285.66     50.50 o 
   4   6   8       89.15       63.10     17.88 o 
   6   6   8     1051.99     1219.90     62.10 o 
   8   6   8      233.20      192.56     35.68 o 
  10   6   8      152.39      206.97     41.12 o 
  12   6   8       46.35       62.67     43.24 o 
 -13   7   8       98.50       75.03     27.25 o 
 -11   7   8       35.99       -9.21     21.62 o 
  -9   7   8      236.10      253.23     26.09 o 
  -7   7   8      771.21      859.06     72.78 o 
  -5   7   8      261.64      196.88     17.27 o 
  -3   7   8      385.45      323.36     18.53 o 
  -1   7   8     1023.26     1086.93     36.58 o 
   1   7   8     1526.22     1427.76     39.37 o 
   3   7   8      433.55      480.36     21.96 o 
   5   7   8     2601.23     2402.45     75.73 o 
   7   7   8      122.27      160.45     41.51 o 
   9   7   8       64.49       37.02     44.40 o 
  11   7   8      319.54      396.46     66.38 o 
 -14   8   8        4.32       18.15     26.83 o 
 -12   8   8      912.86      672.91     57.59 o 
 -10   8   8      107.73       88.88     24.40 o 
  -8   8   8      105.26      131.13     22.35 o 
  -6   8   8      239.87      251.71     31.05 o 
  -4   8   8      748.07      745.11     45.44 o 
  -2   8   8     3706.97     3542.16     86.22 o 
   0   8   8     1154.69     1054.99     42.74 o 
   2   8   8      709.91      682.23     28.15 o 
   4   8   8      792.91      824.95     39.24 o 
   6   8   8      638.12      636.22     47.36 o 
   8   8   8        1.14      -20.37     32.45 o 
  10   8   8        7.25       12.52     40.10 o 
 -13   9   8      308.68      392.54     51.33 o 
 -11   9   8      152.82      107.53     33.93 o 
  -9   9   8     1107.88     1101.84     60.21 o 
  -7   9   8      737.74      863.72     58.58 o 
  -5   9   8      188.55      230.33     28.22 o 
  -3   9   8      400.81      350.22     26.61 o 
  -1   9   8     2399.98     2480.44     80.49 o 
   1   9   8      674.28      596.85     32.03 o 
   3   9   8      352.98      349.09     22.98 o 
   5   9   8      644.13      702.57     31.53 o 
   7   9   8       36.63       63.77     38.12 o 
   9   9   8      274.44      268.76     58.84 o 
 -12  10   8       69.72       47.25     33.32 o 
 -10  10   8      213.30      253.39     37.54 o 
  -8  10   8      305.07      221.10     29.07 o 
  -6  10   8      398.94      438.13     34.10 o 
  -4  10   8      290.94      293.61     28.64 o 
  -2  10   8      695.76      632.24     64.31 o 
   0  10   8      209.13      200.59     24.53 o 
   2  10   8     1058.35     1086.61     42.50 o 
   4  10   8      591.52      552.47     37.62 o 
   6  10   8      132.06      106.47     29.04 o 
   8  10   8      283.62      158.42     52.12 o 
 -11  11   8       96.03       44.81     29.81 o 
  -9  11   8       15.32       26.26     23.03 o 
  -7  11   8      129.93      133.73     25.63 o 
  -5  11   8      767.64      819.67     67.17 o 
  -3  11   8      633.79      621.33     36.70 o 
  -1  11   8      137.20      117.75     22.72 o 
   1  11   8      609.88      525.42     36.41 o 
   3  11   8      141.04      209.63     27.23 o 
   5  11   8       66.35       96.21     22.61 o 
   7  11   8      118.34      167.09     55.08 o 
  -8  12   8      228.58      219.14     72.21 o 
  -6  12   8      713.70      717.98     46.18 o 
  -4  12   8       21.53       16.31     19.89 o 
  -2  12   8      140.44      148.69     25.97 o 
   0  12   8      140.88      189.31     27.56 o 
   2  12   8      241.59      215.05     28.47 o 
   4  12   8      161.60      156.04     34.49 o 
   6  12   8      157.24      139.70     68.52 o 
  -7  13   8      541.81      638.56     46.76 o 
  -5  13   8       39.25       53.45     24.34 o 
  -3  13   8       76.09       79.83     25.75 o 
  -1  13   8       74.02       67.33     23.53 o 
   1  13   8      185.43      209.65     29.79 o 
   3  13   8       70.92      112.02     29.67 o 
  -2  14   8       18.12       14.06     25.91 o 
 -15   1   9      126.78      145.28     59.84 o 
 -13   1   9      283.62      409.96     43.74 o 
 -11   1   9      288.75      234.61     26.95 o 
  -9   1   9      306.81      302.55     13.69 o 
  -7   1   9     2613.75     2386.18     40.12 o 
  -5   1   9     3528.11     3868.46     53.94 o 
  -3   1   9      210.90      464.33     20.82 o 
  -1   1   9      463.34      442.33     12.58 o 
   1   1   9     1008.27     1181.28     25.59 o 
   3   1   9      379.91      381.71     19.39 o 
   5   1   9     1676.78     1836.44     44.80 o 
   7   1   9     3311.98     3155.34     99.03 o 
   9   1   9      198.87      105.44     51.07 o 
  11   1   9      774.96      787.13     82.55 o 
  13   1   9      110.12       14.84     47.26 o 
 -16   2   9      323.39      285.99     61.14 o 
 -14   2   9      252.95      168.26     45.36 o 
 -12   2   9     1594.62     1699.17     64.58 o 
 -10   2   9      108.37       81.67     13.67 o 
  -8   2   9      976.72     1024.71     33.31 o 
  -6   2   9      362.21      422.99     15.78 o 
  -4   2   9       18.92       65.30      7.29 o 
  -2   2   9     1515.49     1421.68     41.84 o 
   0   2   9     3858.27     4125.26     81.77 o 
   2   2   9     5985.88     7051.55    111.81 o 
   4   2   9     2279.41     2479.49     59.54 o 
   6   2   9      721.80      839.48     63.26 o 
   8   2   9      106.75      112.29     28.33 o 
  10   2   9       72.73       88.20     54.05 o 
  12   2   9       43.32       77.64     48.62 o 
 -15   3   9      588.22      635.27     84.93 o 
 -13   3   9      481.16      501.14     47.77 o 
 -11   3   9     2705.75     2767.81     75.20 o 
  -9   3   9      656.76      608.46     22.17 o 
  -7   3   9      222.64      253.86     11.78 o 
  -5   3   9     5615.50     5410.97    109.74 o 
  -3   3   9     3661.82     3727.96     53.18 o 
  -1   3   9     1763.92     1667.01     38.53 o 
   1   3   9     6140.98     5489.94     97.15 o 
   3   3   9     2827.88     2543.46     54.08 o 
   5   3   9      884.18      858.20     37.48 o 
   7   3   9     1026.77      941.46    153.94 o 
   9   3   9      496.01      653.40     54.70 o 
  11   3   9      103.21       39.77     32.02 o 
  13   3   9      709.74      652.13     70.85 o 
 -16   4   9        4.85       12.98     44.39 o 
 -14   4   9       86.32       39.97     37.47 o 
 -12   4   9      187.76      202.48     24.29 o 
 -10   4   9      638.60      691.75     28.96 o 
  -8   4   9      255.30      193.29     14.25 o 
  -6   4   9     2739.38     2691.99    130.43 o 
  -4   4   9    14741.22    15674.44    440.02 o 
  -2   4   9     1323.14     1153.22     27.31 o 
   0   4   9      117.12      147.99      7.80 o 
   2   4   9      592.02      494.70     25.38 o 
   4   4   9       87.80       63.36     20.81 o 
   6   4   9      476.73      493.87     57.16 o 
   8   4   9      454.45      432.23     47.67 o 
  10   4   9       57.53        2.06     27.52 o 
  12   4   9      563.18      454.15     63.48 o 
 -15   5   9      101.43      102.87     45.85 o 
 -13   5   9       18.37       11.76     24.42 o 
 -11   5   9      222.01      276.44     26.39 o 
  -9   5   9     1275.67     1232.08     41.17 o 
  -7   5   9      726.71      804.83     47.84 o 
  -5   5   9      303.72      436.79     28.75 o 
  -3   5   9     4082.15     4090.90     84.48 o 
  -1   5   9      812.27      722.66     20.40 o 
   1   5   9      644.72      743.68     26.92 o 
   3   5   9      900.59     1011.73     32.90 o 
   5   5   9      420.80      396.73     23.76 o 
   7   5   9      145.97      123.49     30.97 o 
   9   5   9      362.16      293.57     44.78 o 
  11   5   9      386.11      476.56     72.80 o 
 -14   6   9     1670.85     2054.20     96.18 o 
 -12   6   9      151.46      201.02     30.51 o 
 -10   6   9      588.52      607.13     40.54 o 
  -8   6   9      899.30      967.72     89.85 o 
  -6   6   9     6011.77     7899.24    967.77 o 
  -4   6   9     1116.44     1142.70     47.16 o 
  -2   6   9     5229.85     4576.50     96.06 o 
   0   6   9     1876.82     1902.63     42.96 o 
   2   6   9     1360.54     1281.66     36.87 o 
   4   6   9     2603.56     2694.26     64.95 o 
   6   6   9      773.89      808.77     52.63 o 
   8   6   9       38.44       49.69     27.99 o 
  10   6   9      557.22      772.69     67.40 o 
 -13   7   9      198.62      215.29     33.34 o 
 -11   7   9     1146.42     1034.45     64.65 o 
  -9   7   9      433.82      457.94     32.53 o 
  -7   7   9     1718.16     2110.13    170.09 o 
  -5   7   9     1636.43     1595.30     70.91 o 
  -3   7   9       19.72       15.90     11.17 o 
  -1   7   9     1671.26     1640.70     46.41 o 
   1   7   9     1581.77     1592.18     39.22 o 
   3   7   9     1503.35     1462.56     44.64 o 
   5   7   9      294.88      283.46     26.61 o 
   7   7   9      699.06      598.39     64.65 o 
   9   7   9      496.97      605.83     73.17 o 
  11   7   9      147.87      103.86     58.99 o 
 -14   8   9      123.11      105.21     36.39 o 
 -12   8   9      288.01      304.78     43.92 o 
 -10   8   9     1502.43     1753.33     81.27 o 
  -8   8   9      228.01      244.20     69.95 o 
  -6   8   9       39.70       24.04     13.93 o 
  -4   8   9       58.04       28.87     13.21 o 
  -2   8   9      281.00      288.73     26.52 o 
   0   8   9     1629.63     1382.73     49.66 o 
   2   8   9        4.61       -4.01     10.55 o 
   4   8   9      565.49      668.15     35.88 o 
   6   8   9      157.25      124.38     34.72 o 
   8   8   9     1038.40     1014.05     88.32 o 
  10   8   9      109.46       72.43     46.15 o 
 -13   9   9      211.18      281.66     45.99 o 
 -11   9   9       98.03      132.78     35.20 o 
  -9   9   9      227.02      244.35     29.53 o 
  -7   9   9      651.43      646.52     43.36 o 
  -5   9   9      218.64      197.81     22.85 o 
  -3   9   9      217.02      247.39     20.70 o 
  -1   9   9     1783.52     1846.29     72.02 o 
   1   9   9      158.03      160.36     19.33 o 
   3   9   9      319.41      320.76     23.61 o 
   5   9   9      252.16      348.78     38.49 o 
   7   9   9      301.32      267.26     55.44 o 
   9   9   9      152.92       60.94     47.87 o 
 -12  10   9      395.62      371.13     55.27 o 
 -10  10   9        2.96       13.36     22.48 o 
  -8  10   9     1090.75      928.73     52.72 o 
  -6  10   9      151.98      179.39     23.82 o 
  -4  10   9       57.39      100.58     20.04 o 
  -2  10   9     2758.62     2679.53    137.10 o 
   0  10   9      285.52      244.49     24.06 o 
   2  10   9      143.22       92.84     33.76 o 
   4  10   9       23.51       11.42     15.62 o 
   6  10   9      212.41      368.68     42.74 o 
   8  10   9      379.01      278.96    146.82 o 
 -11  11   9      105.58      113.37     33.44 o 
  -9  11   9      241.22      231.24     29.71 o 
  -7  11   9        0.79       17.27     18.45 o 
  -5  11   9      172.24      207.44     29.94 o 
  -3  11   9       20.58       15.01     14.53 o 
  -1  11   9      231.35      191.02     27.63 o 
   1  11   9      676.02      536.21     33.74 o 
   3  11   9       85.35      133.13     23.83 o 
   5  11   9      238.34      227.25     45.57 o 
   7  11   9      125.88       99.89     61.53 o 
  -8  12   9      171.07      189.90     31.26 o 
  -6  12   9       15.82        6.19     20.23 o 
  -4  12   9     1014.96      984.73     47.58 o 
  -2  12   9      173.66      129.15     23.45 o 
   0  12   9      391.37      429.92     44.47 o 
   2  12   9      978.57     1182.56     60.37 o 
   4  12   9      210.38      319.52     34.31 o 
  -7  13   9      327.82      401.62     40.94 o 
  -5  13   9       84.48       72.90     24.98 o 
  -3  13   9       53.51       53.85     24.20 o 
  -1  13   9       14.71       35.95     22.62 o 
   1  13   9       46.76        8.66     27.06 o 
   3  13   9      197.97      156.28     31.81 o 
 -16   0  10      135.81       98.20     66.11 o 
 -14   0  10      589.49      816.19     73.53 o 
 -12   0  10      456.68      504.35     53.04 o 
 -10   0  10     4368.17     4586.60    115.50 o 
  -8   0  10      548.21      499.99     22.27 o 
  -6   0  10    28111.04    25993.22    447.10 o 
  -4   0  10     3822.55     3910.12     68.23 o 
  -2   0  10     4281.51     5929.58    133.94 o 
   0   0  10    25965.53    26312.40    484.29 o 
   2   0  10     2395.19     2128.42     70.73 o 
   4   0  10    13879.73    14173.46    406.53 o 
   6   0  10      678.61      802.19     39.72 o 
   8   0  10      871.76      872.94     70.32 o 
  10   0  10       53.88       66.35     54.77 o 
 -15   1  10      119.17      199.05     52.40 o 
 -13   1  10     1394.35     1463.08     63.38 o 
 -11   1  10     1148.76      994.29     47.07 o 
  -9   1  10      558.46      538.02     24.30 o 
  -7   1  10      525.29      500.96     21.03 o 
  -5   1  10     1083.60     1212.68     22.04 o 
  -3   1  10      807.48      954.23     25.50 o 
  -1   1  10     1795.07     1822.58     58.92 o 
   1   1  10       45.92       89.33      8.83 o 
   3   1  10      189.31      199.80     11.74 o 
   5   1  10     2141.68     2231.83     52.81 o 
   7   1  10     1318.47     1477.63     67.74 o 
   9   1  10       39.54       44.97     26.11 o 
  11   1  10      119.62       28.02     40.26 o 
 -16   2  10       30.44       -4.59     40.57 o 
 -14   2  10       35.09       39.38     27.67 o 
 -12   2  10      488.54      518.25     79.44 o 
 -10   2  10     1727.08     1644.04     46.79 o 
  -8   2  10     1099.42     1147.86     46.95 o 
  -6   2  10      646.21      831.41     17.89 o 
  -4   2  10     5343.01     4845.28     64.10 o 
  -2   2  10       68.23       26.66      6.44 o 
   0   2  10      563.43      665.28     23.93 o 
   2   2  10        4.68        0.42      5.43 o 
   4   2  10     5408.70     5554.67    112.24 o 
   6   2  10     2500.17     2597.73     74.49 o 
   8   2  10      334.77      453.19     64.82 o 
  10   2  10      171.07      201.51     43.38 o 
  12   2  10      550.08      546.71     80.59 o 
 -15   3  10      996.50     1130.15     93.09 o 
 -13   3  10      384.60      368.44     36.79 o 
 -11   3  10      370.61      386.20     28.32 o 
  -9   3  10     1606.85     1496.35     35.42 o 
  -7   3  10      372.68      409.11     14.98 o 
  -5   3  10     1408.24     1296.06     24.52 o 
  -3   3  10     1584.71     1378.71     58.42 o 
  -1   3  10     2583.55     2569.20     58.30 o 
   1   3  10      782.68      682.19     30.36 o 
   3   3  10     3629.22     3516.59     77.58 o 
   5   3  10     2183.03     2091.73     60.91 o 
   7   3  10      154.93       94.59     27.86 o 
   9   3  10      846.37      902.28     79.65 o 
  11   3  10      116.73      223.29     44.26 o 
 -16   4  10      344.98      207.28     58.12 o 
 -14   4  10       22.61       24.04     23.32 o 
 -12   4  10      145.48      122.21     19.55 o 
 -10   4  10      371.36      374.72     29.78 o 
  -8   4  10        4.66        8.76      9.14 o 
  -6   4  10     3422.11     3774.82    146.41 o 
  -4   4  10     2352.74     2491.04     52.27 o 
  -2   4  10      276.60      261.36     13.25 o 
   0   4  10     2579.47     2900.33     65.04 o 
   2   4  10      129.14      151.24     18.74 o 
   4   4  10      251.09      193.78     21.30 o 
   6   4  10      437.18      442.97     43.33 o 
   8   4  10       97.38       67.70     27.75 o 
  10   4  10      195.68      211.48     55.37 o 
  12   4  10      241.23      242.69     59.16 o 
 -15   5  10      267.48      198.28     42.33 o 
 -13   5  10      124.14       66.41     22.83 o 
 -11   5  10      301.37      389.14     33.95 o 
  -9   5  10       80.83       76.80     15.23 o 
  -7   5  10      904.35     1209.78     87.60 o 
  -5   5  10     1815.84     2144.60    150.28 o 
  -3   5  10      609.03      695.48     28.78 o 
  -1   5  10      628.11      622.24     19.04 o 
   1   5  10     1040.90     1037.54     37.74 o 
   3   5  10     1862.13     1942.31     57.36 o 
   5   5  10      133.33      148.92     17.10 o 
   7   5  10      195.93      283.54     40.41 o 
   9   5  10      279.41      374.45     52.04 o 
  11   5  10       92.43      178.18     44.26 o 
 -14   6  10      131.95      100.43     35.67 o 
 -12   6  10      332.50      318.36     38.72 o 
 -10   6  10      761.07      729.69     34.91 o 
  -8   6  10      486.81      517.88     40.66 o 
  -6   6  10     1650.01     1912.72    172.62 o 
  -4   6  10      757.34      829.60     28.79 o 
  -2   6  10     5471.27     5060.29    103.57 o 
   0   6  10      415.33      350.20     29.26 o 
   2   6  10      306.64      216.91     23.94 o 
   4   6  10      256.29      329.22     34.12 o 
   6   6  10      821.86      717.35    145.37 o 
   8   6  10      420.13      439.59     90.84 o 
  10   6  10      510.02      648.31     63.37 o 
 -13   7  10      208.00      225.81     36.72 o 
 -11   7  10        1.12       19.39     19.90 o 
  -9   7  10      564.65      530.00     38.28 o 
  -7   7  10      667.43      839.41     60.21 o 
  -5   7  10      204.67      200.93     17.76 o 
  -3   7  10      431.14      425.81     31.53 o 
  -1   7  10      207.52      271.98     19.22 o 
   1   7  10      208.37      205.09     22.68 o 
   3   7  10      262.58      257.61     21.87 o 
   5   7  10      183.29      123.42     21.44 o 
   7   7  10      144.88      147.25     41.54 o 
   9   7  10      391.79      201.39     52.65 o 
 -14   8  10       47.98       29.82     33.03 o 
 -12   8  10      220.81      293.38     42.70 o 
 -10   8  10       87.30       88.81     21.87 o 
  -8   8  10      165.95      186.59     29.85 o 
  -6   8  10       23.17       33.75     14.49 o 
  -4   8  10        0.30        9.40     11.65 o 
  -2   8  10       15.24       -2.22     12.91 o 
   0   8  10       78.91       52.66     15.99 o 
   2   8  10      322.17      307.33     21.29 o 
   4   8  10      334.75      334.80     28.57 o 
   6   8  10       20.46        2.67     30.59 o 
   8   8  10       84.14       26.02     60.68 o 
  10   8  10        0.19      -16.64     43.19 o 
 -13   9  10       71.38       93.12     36.74 o 
 -11   9  10      272.96      336.12     45.56 o 
  -9   9  10      553.01      647.71     59.88 o 
  -7   9  10       67.70       69.63     18.55 o 
  -5   9  10      449.53      468.17     29.51 o 
  -3   9  10      683.85      689.75     52.37 o 
  -1   9  10     1353.09     1260.68     51.55 o 
   1   9  10      271.44      250.08     22.63 o 
   3   9  10      587.50      539.90     27.17 o 
   5   9  10       40.73       30.08     22.10 o 
   7   9  10      113.75       96.90     43.05 o 
   9   9  10     1109.78     1261.44    144.53 o 
 -12  10  10       85.39      194.90     43.13 o 
 -10  10  10      219.51      284.85     31.99 o 
  -8  10  10      140.31      182.42     25.01 o 
  -6  10  10      468.75      561.86     34.71 o 
  -4  10  10      174.38      226.36     22.10 o 
  -2  10  10      113.22      121.04     23.52 o 
   0  10  10      501.91      456.73     30.56 o 
   2  10  10      337.42      368.21     27.21 o 
   4  10  10      321.42      312.31     35.68 o 
   6  10  10       79.09       46.59     31.42 o 
   8  10  10       22.96       20.51     62.98 o 
  -9  11  10       15.01       56.85     25.16 o 
  -7  11  10      161.68      164.98     25.29 o 
  -5  11  10      180.00      177.49     23.97 o 
  -3  11  10       46.33       42.51     20.26 o 
  -1  11  10      529.77      508.00     34.16 o 
   1  11  10       24.70       23.07     16.68 o 
   3  11  10      259.07      298.11     31.67 o 
   5  11  10      143.88      149.02     42.08 o 
  -8  12  10      199.31      125.27     29.63 o 
  -6  12  10      363.24      434.27     46.85 o 
  -4  12  10      231.44      275.82     37.81 o 
  -2  12  10      144.71      119.78     25.38 o 
   0  12  10      479.44      455.95     47.14 o 
   2  12  10      384.37      344.72     37.25 o 
   4  12  10      915.21     1202.26    105.34 o 
  -5  13  10       75.96      112.82     24.62 o 
  -3  13  10      157.25      210.03     31.25 o 
  -1  13  10       99.61      102.28     25.47 o 
   1  13  10      122.25       86.33     34.90 o 
 -15   1  11      108.03      135.22     36.66 o 
 -13   1  11      725.94      685.37     57.67 o 
 -11   1  11     2533.69     2554.17     82.26 o 
  -9   1  11      120.16      104.77     12.48 o 
  -7   1  11      297.09      305.81     19.48 o 
  -5   1  11       53.86      113.04      9.72 o 
  -3   1  11      123.68      116.35      6.84 o 
  -1   1  11       40.38       38.16      6.57 o 
   1   1  11     1085.23     1186.07     35.27 o 
   3   1  11     2132.37     1972.04     41.87 o 
   5   1  11     1874.67     1837.38     46.69 o 
   7   1  11      592.89      674.21     41.38 o 
   9   1  11       85.63      135.33     33.43 o 
  11   1  11      116.05       97.07     47.76 o 
 -16   2  11       27.75       64.67     46.05 o 
 -14   2  11       45.07       21.43     22.95 o 
 -12   2  11      365.52      366.56     35.21 o 
 -10   2  11      648.96      724.92     40.25 o 
  -8   2  11     2273.73     2267.79     42.88 o 
  -6   2  11      157.69       94.76      8.49 o 
  -4   2  11      192.89      164.81      7.66 o 
  -2   2  11     5715.62     6219.74    120.89 o 
   0   2  11      300.17      295.03     16.18 o 
   2   2  11      158.18      166.02     13.36 o 
   4   2  11      144.30      130.53     17.93 o 
   6   2  11      158.87      149.84     21.10 o 
   8   2  11      129.14       92.81     30.19 o 
  10   2  11      226.70      230.54     44.41 o 
  12   2  11       79.59       83.72     52.40 o 
 -15   3  11      654.92      887.86     97.15 o 
 -13   3  11      990.85     1002.71    101.69 o 
 -11   3  11      760.67      667.23     44.40 o 
  -9   3  11      192.20      165.94     15.95 o 
  -7   3  11     2062.47     1932.79     36.81 o 
  -5   3  11      135.38      193.15      8.92 o 
  -3   3  11      302.48      297.11     15.67 o 
  -1   3  11     2958.11     2442.70     72.90 o 
   1   3  11     1231.45     1253.59     68.38 o 
   3   3  11      891.80      920.66     54.38 o 
   5   3  11     6793.99     6691.61    187.13 o 
   7   3  11     2046.06     1937.95     86.85 o 
   9   3  11       72.11       50.61     34.59 o 
  11   3  11      389.47      456.58     62.71 o 
 -16   4  11       77.07      181.48     37.11 o 
 -14   4  11      411.14      551.70     44.72 o 
 -12   4  11      111.74       91.90     18.32 o 
 -10   4  11      115.07       77.07     15.52 o 
  -8   4  11     1242.79     1014.92     32.03 o 
  -6   4  11      655.98      868.42     25.06 o 
  -4   4  11      723.03      567.64     16.17 o 
  -2   4  11     7297.30     6839.68    130.86 o 
   0   4  11     1025.86     1198.64     36.16 o 
   2   4  11     1609.50     1610.37     49.66 o 
   4   4  11      223.80      244.98     24.10 o 
   6   4  11     1540.15     1636.11     74.81 o 
   8   4  11      313.38      307.56     42.36 o 
  10   4  11      171.80      187.55     42.36 o 
 -15   5  11      279.52      249.99     48.40 o 
 -13   5  11        3.98       -6.11     17.95 o 
 -11   5  11      524.38      685.61     44.91 o 
  -9   5  11      168.77      239.11     31.19 o 
  -7   5  11      515.39      428.03     23.68 o 
  -5   5  11      646.61      672.79     23.54 o 
  -3   5  11     2098.70     2031.61     47.59 o 
  -1   5  11      557.03      549.01     40.64 o 
   1   5  11     1441.21     1483.85     47.68 o 
   3   5  11     1823.85     1873.16     77.28 o 
   5   5  11       27.75       -2.40     11.07 o 
   7   5  11       27.41        0.88     24.39 o 
   9   5  11      213.22      306.20     46.79 o 
  11   5  11       14.38       40.88     51.10 o 
 -14   6  11      327.34      289.10     57.26 o 
 -12   6  11      467.22      503.21     53.43 o 
 -10   6  11       53.35       93.46     19.91 o 
  -8   6  11      629.66      554.60     54.04 o 
  -6   6  11     2402.07     2668.52    251.92 o 
  -4   6  11    24600.49    24162.19    420.47 o 
  -2   6  11      365.60      390.22     20.76 o 
   0   6  11     7867.69     7256.52    154.38 o 
   2   6  11       54.68       53.18     15.62 o 
   4   6  11     3289.92     3541.54     87.65 o 
   6   6  11      832.59      870.73     73.27 o 
   8   6  11      664.34      791.14     77.16 o 
  10   6  11      215.62      267.58     78.14 o 
 -13   7  11      633.88      726.81     59.64 o 
 -11   7  11      692.95      627.15     44.26 o 
  -9   7  11      226.38      219.30     25.55 o 
  -7   7  11     2273.50     2523.71    209.59 o 
  -5   7  11      743.88      904.32     63.55 o 
  -3   7  11     1458.96     1461.67     51.12 o 
  -1   7  11      519.52      511.14     23.98 o 
   1   7  11      801.03      702.32     31.12 o 
   3   7  11       29.62       12.13     13.19 o 
   5   7  11     1632.95     1640.33     69.53 o 
   7   7  11      879.78      986.94    272.53 o 
   9   7  11      141.53      123.69     48.88 o 
 -14   8  11      100.97       83.74     34.98 o 
 -12   8  11      114.13      177.81     37.75 o 
 -10   8  11       20.19       28.60     19.39 o 
  -8   8  11      208.74      269.47     34.12 o 
  -6   8  11      947.53     1181.00    137.35 o 
  -4   8  11      134.39       92.38     15.61 o 
  -2   8  11       72.52      105.53     18.97 o 
   0   8  11      153.65      216.89     22.39 o 
   2   8  11      157.77      121.33     19.79 o 
   4   8  11      316.57      306.97     44.24 o 
   6   8  11      330.15      381.21     70.70 o 
   8   8  11       57.44       56.64     44.61 o 
 -13   9  11        7.40       23.60     33.59 o 
 -11   9  11      274.10      316.60     38.67 o 
  -9   9  11      767.50      931.00     76.56 o 
  -7   9  11       67.01       93.83     19.51 o 
  -5   9  11       68.02       46.55     15.90 o 
  -3   9  11      212.20      267.52     28.51 o 
  -1   9  11      212.85      221.70     40.64 o 
   1   9  11      343.01      412.63     31.02 o 
   3   9  11     1159.27     1110.69     72.69 o 
   5   9  11      120.51       90.21     38.67 o 
   7   9  11       31.14      -12.31     49.22 o 
 -12  10  11      104.97       96.05     32.94 o 
 -10  10  11      510.60      498.31     41.97 o 
  -8  10  11      459.03      593.72     63.14 o 
  -6  10  11      538.96      566.35     34.27 o 
  -4  10  11      151.33      118.50     24.06 o 
  -2  10  11      534.95      517.70     37.31 o 
   0  10  11      477.57      453.44     30.23 o 
   2  10  11     1678.77     1520.38     57.61 o 
   4  10  11        8.30       -5.87     20.17 o 
   6  10  11      156.41      181.10     43.38 o 
  -9  11  11      190.57      218.17     32.38 o 
  -7  11  11      292.97      181.49     26.33 o 
  -5  11  11      448.37      357.85     28.25 o 
  -3  11  11       29.04       24.74     19.16 o 
  -1  11  11       25.22       48.89     18.57 o 
   1  11  11      291.14      296.83     27.12 o 
   3  11  11      167.40      163.93     32.10 o 
   5  11  11       35.94       35.03     34.87 o 
  -8  12  11      123.48      100.98     27.96 o 
  -6  12  11     1019.12     1133.82     53.81 o 
  -4  12  11        3.08       -2.44     22.68 o 
  -2  12  11      782.89      699.10     44.86 o 
   0  12  11      291.69      262.36     33.14 o 
   2  12  11      220.77      136.18     27.88 o 
   4  12  11      223.56      311.24     47.62 o 
  -5  13  11       21.29       58.35     28.68 o 
  -3  13  11       95.98       35.95     23.32 o 
  -1  13  11       95.13       32.73     22.26 o 
   1  13  11      117.16      104.77     31.31 o 
 -16   0  12      102.81      116.30     68.77 o 
 -14   0  12      736.12      660.16    105.32 o 
 -12   0  12     4597.19     4165.31    168.52 o 
 -10   0  12       86.38       82.49     17.86 o 
  -8   0  12     7043.65     7052.16    164.53 o 
  -6   0  12     2987.79     3162.22     66.36 o 
  -4   0  12     4051.36     3608.60     70.99 o 
  -2   0  12    31486.23    33544.27    693.18 o 
   0   0  12     4187.10     4854.03    103.09 o 
   2   0  12     1213.65     1086.38     47.96 o 
   4   0  12      216.48      223.02     23.42 o 
   6   0  12      349.58      336.89     35.17 o 
   8   0  12       77.93       52.11     32.78 o 
  10   0  12      843.23     1059.24    133.91 o 
  12   0  12       60.61      144.29     84.45 o 
 -15   1  12      456.85      403.92     43.23 o 
 -13   1  12        5.55        8.19     19.97 o 
 -11   1  12     2337.81     2620.53     71.97 o 
  -9   1  12     1344.11     1229.51     35.24 o 
  -7   1  12     1294.28     1339.93     34.68 o 
  -5   1  12       55.35       39.26      4.88 o 
  -3   1  12     2375.72     2098.92     48.74 o 
  -1   1  12     2228.41     2236.46     43.14 o 
   1   1  12      519.71      543.86     20.41 o 
   3   1  12     2963.56     2835.01     55.64 o 
   5   1  12      871.70      899.65     35.28 o 
   7   1  12      316.57      312.78     32.17 o 
   9   1  12      601.44      469.95     51.20 o 
  11   1  12      236.33      358.06     67.09 o 
 -16   2  12       32.88       35.84     36.09 o 
 -14   2  12      512.53      382.99     40.20 o 
 -12   2  12      254.36      327.28     33.09 o 
 -10   2  12       49.23       49.89     12.17 o 
  -8   2  12     2661.85     2777.99     55.66 o 
  -6   2  12      548.52      535.93     17.96 o 
  -4   2  12      489.91      568.97     15.59 o 
  -2   2  12       15.06       52.65     11.31 o 
   0   2  12     4089.72     4099.71     79.34 o 
   2   2  12      749.52      828.70     27.40 o 
   4   2  12      410.73      467.81     37.47 o 
   6   2  12       36.02       18.78     15.64 o 
   8   2  12      123.98       79.31     29.72 o 
  10   2  12        6.35       20.12     30.79 o 
 -15   3  12      191.35      194.45     34.86 o 
 -13   3  12      436.97      481.86     35.96 o 
 -11   3  12      764.53      652.90     35.57 o 
  -9   3  12      761.16      712.05     27.88 o 
  -7   3  12      727.72      690.15     21.93 o 
  -5   3  12     1208.25     1148.79     33.04 o 
  -3   3  12      728.93      816.73     24.69 o 
  -1   3  12      151.92       78.66     14.65 o 
   1   3  12     1321.38     1428.24     44.51 o 
   3   3  12      914.16     1004.77     36.77 o 
   5   3  12     2241.97     2166.91     95.19 o 
   7   3  12     1977.44     2033.92    101.09 o 
   9   3  12      332.33      315.13     70.29 o 
  11   3  12      112.82      118.77     60.18 o 
 -16   4  12       92.02       85.75     33.55 o 
 -14   4  12      132.75      105.05     25.40 o 
 -12   4  12     1454.48     1494.91     55.19 o 
 -10   4  12      216.52      221.33     29.01 o 
  -8   4  12       54.09       92.09     13.33 o 
  -6   4  12     2565.64     2420.70     48.60 o 
  -4   4  12      886.05     1013.56     31.50 o 
  -2   4  12     3798.15     3761.47     71.91 o 
   0   4  12     1356.74     1441.01     47.32 o 
   2   4  12     1482.36     1627.62     47.53 o 
   4   4  12      337.67      347.81     20.60 o 
   6   4  12      172.41      159.62     45.58 o 
   8   4  12       34.64        4.77     32.20 o 
  10   4  12      139.15      153.05     41.21 o 
 -15   5  12      560.98      676.40     61.63 o 
 -13   5  12      564.53      581.00     53.46 o 
 -11   5  12      330.67      368.29     35.61 o 
  -9   5  12      203.11      261.19     24.96 o 
  -7   5  12     1027.59      952.81     39.01 o 
  -5   5  12      186.96      247.01     25.21 o 
  -3   5  12     4985.32     4756.32     90.97 o 
  -1   5  12     1501.34     1516.40     41.73 o 
   1   5  12      402.16      409.49     48.51 o 
   3   5  12      559.35      668.98     38.45 o 
   5   5  12      653.86      638.45     30.43 o 
   7   5  12       28.43       81.03     30.51 o 
   9   5  12      183.36      160.20     40.92 o 
 -14   6  12      171.84       72.99     39.58 o 
 -12   6  12      547.10      564.02     43.69 o 
 -10   6  12      218.54      200.62     41.37 o 
  -8   6  12      183.99      174.51     21.78 o 
  -6   6  12     4653.02     4718.71    231.55 o 
  -4   6  12       57.17       78.36     16.49 o 
  -2   6  12       46.80       56.77     16.67 o 
   0   6  12     1210.45     1140.92     50.51 o 
   2   6  12      542.92      617.70     40.09 o 
   4   6  12      315.57      374.98     38.39 o 
   6   6  12      274.64      199.06     63.70 o 
   8   6  12       28.94       50.83     37.63 o 
  10   6  12      258.94      191.35     55.36 o 
 -13   7  12       73.23      128.67     30.58 o 
 -11   7  12      614.34      594.52     43.53 o 
  -9   7  12      204.50      187.79     24.66 o 
  -7   7  12      736.14     1025.39    105.22 o 
  -5   7  12     1060.19     1097.26     41.51 o 
  -3   7  12      929.32      976.89     42.20 o 
  -1   7  12       28.04       30.30     13.76 o 
   1   7  12      169.56      188.02     26.68 o 
   3   7  12       72.16       70.59     19.05 o 
   5   7  12      126.66       75.68     56.15 o 
   7   7  12      398.43      442.65     63.04 o 
   9   7  12       61.01      104.31     68.40 o 
 -12   8  12      123.61      138.95     30.82 o 
 -10   8  12      413.63      493.24     37.03 o 
  -8   8  12      167.57      152.06     21.89 o 
  -6   8  12     2078.95     2239.93    132.40 o 
  -4   8  12      622.56      585.59     36.41 o 
  -2   8  12       18.44       24.02     14.89 o 
   0   8  12       61.12       58.13     17.20 o 
   2   8  12      544.54      561.74     45.55 o 
   4   8  12       15.15       32.39     19.38 o 
   6   8  12      523.76      385.09     91.45 o 
   8   8  12       92.96      174.21     79.87 o 
 -11   9  12       84.49       73.80     29.57 o 
  -9   9  12       10.06       16.38     17.68 o 
  -7   9  12      338.34      353.78     49.93 o 
  -5   9  12      532.75      462.11     26.69 o 
  -3   9  12      281.30      166.83     33.26 o 
  -1   9  12      163.59      171.96     23.83 o 
   1   9  12      445.23      493.17     30.65 o 
   3   9  12     1031.56      949.95     46.53 o 
   5   9  12        5.95       -1.99     26.77 o 
   7   9  12      174.02      137.05     66.59 o 
 -10  10  12       22.65       46.11     20.81 o 
  -8  10  12      890.00     1248.44    104.57 o 
  -6  10  12       56.81       94.14     19.54 o 
  -4  10  12       37.62       29.28     18.56 o 
  -2  10  12      559.76      518.91     37.78 o 
   0  10  12      355.56      366.63     30.84 o 
   2  10  12        2.15       31.48     18.84 o 
   4  10  12     1204.52     1283.31     63.96 o 
   6  10  12      242.72      217.61     45.93 o 
  -9  11  12      329.51      305.68     37.11 o 
  -7  11  12      110.94      116.94     25.42 o 
  -5  11  12       32.47       60.09     22.94 o 
  -3  11  12       76.71       83.27     23.43 o 
  -1  11  12      213.45      203.18     25.68 o 
   1  11  12      406.06      404.63     40.91 o 
   3  11  12       62.43       56.13     31.54 o 
   5  11  12        2.99       18.86     32.88 o 
  -8  12  12     1226.72     1229.33     98.59 o 
  -6  12  12      364.44      358.62     51.01 o 
  -4  12  12      400.62      298.35     39.22 o 
  -2  12  12       54.69       74.07     23.82 o 
   0  12  12       63.93       30.61     20.06 o 
   2  12  12      958.72      833.56     49.80 o 
  -3  13  12      285.83      260.17     35.59 o 
  -1  13  12       71.56       43.41     23.75 o 
 -15   1  13      342.43      403.40     43.99 o 
 -13   1  13      331.84      376.49     37.26 o 
 -11   1  13      893.11     1047.34     43.00 o 
  -9   1  13      159.40      178.61     15.03 o 
  -7   1  13     2024.10     2096.14     41.39 o 
  -5   1  13      203.29      198.07     11.67 o 
  -3   1  13      290.19      217.81     20.71 o 
  -1   1  13     2275.89     2292.22     54.67 o 
   1   1  13     1178.81     1119.44     36.13 o 
   3   1  13     1124.20      989.31     27.59 o 
   5   1  13      564.01      644.50     38.33 o 
   7   1  13      275.61      319.56     33.71 o 
   9   1  13      143.87       85.25     33.99 o 
  11   1  13      379.35      579.25    167.33 o 
 -16   2  13      334.21      324.04     51.02 o 
 -14   2  13      356.77      388.49     61.65 o 
 -12   2  13      137.56      147.77     25.38 o 
 -10   2  13     1576.14     1612.25     64.74 o 
  -8   2  13     4597.42     4428.37     83.52 o 
  -6   2  13       42.30       40.35      7.17 o 
  -4   2  13     1111.35      944.00     28.13 o 
  -2   2  13     4301.78     4279.11     89.41 o 
   0   2  13      446.55      571.07     23.73 o 
   2   2  13     5714.46     5974.77    132.59 o 
   4   2  13      143.32       93.59     17.57 o 
   6   2  13       80.86       65.72     20.61 o 
   8   2  13     1529.67     1600.83     82.08 o 
  10   2  13     1523.16     1539.30    162.86 o 
 -15   3  13       42.65       -3.91     22.54 o 
 -13   3  13        5.20       28.93     19.45 o 
 -11   3  13      210.29      199.88     20.92 o 
  -9   3  13      347.53      295.61     21.32 o 
  -7   3  13     1171.52     1181.94     33.44 o 
  -5   3  13      199.89      178.16     11.73 o 
  -3   3  13      574.59      688.49     21.47 o 
  -1   3  13      566.34      719.25     37.57 o 
   1   3  13      380.24      422.43     23.44 o 
   3   3  13      696.21      656.81     33.73 o 
   5   3  13      442.70      475.77     44.79 o 
   7   3  13      497.21      575.86     52.21 o 
   9   3  13      856.66      972.77     88.02 o 
  11   3  13       60.42        0.39     35.03 o 
 -14   4  13       65.29      100.39     28.83 o 
 -12   4  13     1898.98     2061.05     66.87 o 
 -10   4  13       11.87       -5.33     13.11 o 
  -8   4  13      282.25      273.22     21.15 o 
  -6   4  13     1673.31     1696.11     49.65 o 
  -4   4  13     4694.70     4520.02     85.89 o 
  -2   4  13       96.39       75.12     15.11 o 
   0   4  13     1346.79     1160.02     42.81 o 
   2   4  13      666.88      784.62     48.16 o 
   4   4  13     2032.55     2038.08     69.23 o 
   6   4  13     1003.86     1313.37    107.96 o 
   8   4  13      452.66      496.00     53.82 o 
  10   4  13       52.11       52.66     36.99 o 
 -15   5  13       35.65      -16.15     38.38 o 
 -13   5  13      235.59      279.90     35.02 o 
 -11   5  13      239.90      233.37     29.83 o 
  -9   5  13      637.91      630.45     35.25 o 
  -7   5  13      725.95      649.83     27.64 o 
  -5   5  13      635.35      657.38     38.45 o 
  -3   5  13      492.75      459.09     24.68 o 
  -1   5  13     1137.47     1103.51     43.36 o 
   1   5  13      849.31      843.87     43.99 o 
   3   5  13       37.06       36.42     18.51 o 
   5   5  13      267.38      305.14     22.97 o 
   7   5  13      301.45      429.95     59.80 o 
   9   5  13       70.89       32.14     34.37 o 
 -14   6  13      245.99      291.30     55.18 o 
 -12   6  13       83.07      104.07     25.27 o 
 -10   6  13      311.61      213.84     25.58 o 
  -8   6  13       97.65       97.49     18.44 o 
  -6   6  13     2767.70     2762.96    192.61 o 
  -4   6  13      405.91      352.74     26.84 o 
  -2   6  13      489.77      476.19     34.18 o 
   0   6  13       37.95       30.29     17.08 o 
   2   6  13       88.21      104.71     23.17 o 
   4   6  13      162.57      150.59     20.96 o 
   6   6  13      935.85      981.60     79.45 o 
   8   6  13       80.99       65.71     42.58 o 
 -13   7  13      252.24      175.68     32.42 o 
 -11   7  13       25.52       22.68     20.77 o 
  -9   7  13      466.45      532.46     35.30 o 
  -7   7  13     1406.99     1609.14    143.46 o 
  -5   7  13      595.37      707.56     72.66 o 
  -3   7  13     1158.07     1190.22     48.38 o 
  -1   7  13      758.92      675.71     41.01 o 
   1   7  13      167.36      106.60     23.60 o 
   3   7  13     1032.00     1184.92     62.80 o 
   5   7  13      780.86      939.14     60.99 o 
   7   7  13      120.21      170.83     70.21 o 
   9   7  13      360.92      439.38     72.85 o 
 -12   8  13       36.19       49.82     26.49 o 
 -10   8  13      223.33      193.56     28.94 o 
  -8   8  13      183.88      175.68     22.32 o 
  -6   8  13       29.09       58.23     15.20 o 
  -4   8  13     1137.24     1095.50     48.80 o 
  -2   8  13      130.81      134.30     20.98 o 
   0   8  13       69.60      106.62     16.34 o 
   2   8  13      250.58      234.60     25.74 o 
   4   8  13      206.84      229.83     36.88 o 
   6   8  13      296.32      246.59     83.24 o 
   8   8  13       65.92      -55.74     51.63 o 
 -11   9  13       17.75       48.91     23.94 o 
  -9   9  13       84.88      116.66     22.05 o 
  -7   9  13      534.97      755.40     55.91 o 
  -5   9  13      301.57      227.85     28.48 o 
  -3   9  13      221.23      173.27     24.32 o 
  -1   9  13      136.74      131.47     21.57 o 
   1   9  13      128.79      151.82     28.63 o 
   3   9  13      153.65      184.85     29.84 o 
   5   9  13       22.87       22.88     28.71 o 
   7   9  13      425.60      366.75    100.13 o 
 -10  10  13      184.68      185.62     29.89 o 
  -8  10  13       24.41       24.96     18.95 o 
  -6  10  13      871.82      790.30     36.05 o 
  -4  10  13       99.31       83.73     22.14 o 
  -2  10  13       74.85       74.10     21.67 o 
   0  10  13      727.94      798.49     41.59 o 
   2  10  13        4.67        5.60     17.99 o 
   4  10  13      370.15      412.08     41.79 o 
   6  10  13       98.81      135.60     75.04 o 
  -9  11  13      452.58      648.84     66.22 o 
  -7  11  13      276.72      337.77     44.94 o 
  -5  11  13      168.71      153.22     31.94 o 
  -3  11  13       69.84       83.34     26.84 o 
  -1  11  13      258.75      248.70     32.11 o 
   1  11  13       52.95       61.77     18.94 o 
   3  11  13      165.38       86.11     64.27 o 
  -6  12  13       26.85       22.62     25.69 o 
  -4  12  13      136.88      125.52     30.71 o 
  -2  12  13      179.33      177.25     27.97 o 
   0  12  13       31.08       55.50     21.66 o 
   2  12  13       78.12       77.18     35.65 o 
 -16   0  14       50.23       22.56     40.43 o 
 -14   0  14      756.10      684.85     69.75 o 
 -12   0  14       88.87       97.95     34.80 o 
 -10   0  14      117.72       79.01     17.99 o 
  -8   0  14      771.09      878.61     39.42 o 
  -6   0  14      915.47      869.69     26.63 o 
  -4   0  14     3472.56     3755.48    114.29 o 
  -2   0  14      319.90      354.77     28.41 o 
   0   0  14      371.71      371.32     61.65 o 
   2   0  14     6399.57     7499.96    178.55 o 
   4   0  14     2286.90     2363.22     62.10 o 
   6   0  14       39.96       14.20     20.91 o 
   8   0  14       35.73       50.67     58.63 o 
  10   0  14      663.94      472.44    108.58 o 
 -15   1  14      396.54      472.33     55.27 o 
 -13   1  14      392.02      430.31     75.33 o 
 -11   1  14      411.14      371.22     31.98 o 
  -9   1  14      294.05      329.14     18.95 o 
  -7   1  14     1263.17     1215.17     31.84 o 
  -5   1  14      395.74      369.71     11.86 o 
  -3   1  14      336.24      276.07     19.35 o 
  -1   1  14     1119.83     1013.18     38.20 o 
   1   1  14     3787.69     3945.74    104.43 o 
   3   1  14     2932.34     3111.72     68.55 o 
   5   1  14      754.11      813.94     36.49 o 
   7   1  14      787.14      838.97     60.62 o 
   9   1  14      117.75      104.59     36.36 o 
 -16   2  14      113.90      162.77     37.24 o 
 -14   2  14       24.08       61.83     26.24 o 
 -12   2  14      391.46      309.89     38.13 o 
 -10   2  14      237.22      221.04     21.35 o 
  -8   2  14       18.00       62.26     18.25 o 
  -6   2  14     1457.68     1347.61     32.79 o 
  -4   2  14      135.19      138.17     10.84 o 
  -2   2  14      627.03      717.39     29.80 o 
   0   2  14      213.97      187.66     17.78 o 
   2   2  14     1612.14     1779.93     56.51 o 
   4   2  14       90.05       74.41     16.12 o 
   6   2  14      160.75      107.90     28.70 o 
   8   2  14       26.06        3.87     27.81 o 
  10   2  14       27.59       71.47     38.46 o 
 -15   3  14      122.49       93.38     27.93 o 
 -13   3  14       81.16      145.72     32.04 o 
 -11   3  14      160.22      153.24     20.24 o 
  -9   3  14      195.58      171.91     18.55 o 
  -7   3  14      288.55      269.10     16.34 o 
  -5   3  14     1733.35     1520.08     38.13 o 
  -3   3  14       20.72       30.51     11.27 o 
  -1   3  14      255.64      287.91     26.27 o 
   1   3  14      343.93      351.47     29.97 o 
   3   3  14       83.43       30.10     11.75 o 
   5   3  14      501.29      532.60     39.41 o 
   7   3  14        6.73       18.36     26.67 o 
   9   3  14      296.22      349.02     67.99 o 
 -14   4  14      147.79      128.51     34.38 o 
 -12   4  14      103.07       63.30     26.19 o 
 -10   4  14       14.16      -19.72     12.84 o 
  -8   4  14     1308.12     1335.37     42.15 o 
  -6   4  14     3432.96     3501.19    123.86 o 
  -4   4  14     2549.04     2160.39     65.67 o 
  -2   4  14     1785.55     1580.05     59.51 o 
   0   4  14      545.71      489.19     34.45 o 
   2   4  14      191.12      185.15     24.58 o 
   4   4  14     1779.39     2018.06     71.65 o 
   6   4  14      188.20      152.69     59.90 o 
   8   4  14      108.54      155.40     40.19 o 
  10   4  14       28.07       23.93     34.69 o 
 -15   5  14      408.02      448.29     54.67 o 
 -13   5  14      118.30      123.99     28.15 o 
 -11   5  14     1312.42     1353.71     61.29 o 
  -9   5  14     2147.87     1934.82     61.75 o 
  -7   5  14      205.89      166.01     16.51 o 
  -5   5  14      284.05      288.24     22.13 o 
  -3   5  14      613.04      544.88     29.21 o 
  -1   5  14      124.26      137.89     22.02 o 
   1   5  14     2269.38     2294.45    101.57 o 
   3   5  14     2499.00     2600.19    174.80 o 
   5   5  14       71.04       59.19     16.00 o 
   7   5  14      986.88     1096.39     88.63 o 
   9   5  14      117.84      169.46     54.53 o 
 -14   6  14      201.32      122.18     39.33 o 
 -12   6  14      467.19      391.96     53.32 o 
 -10   6  14       18.09       37.04     17.98 o 
  -8   6  14      284.72      343.12     25.87 o 
  -6   6  14      177.12      209.20     17.50 o 
  -4   6  14       30.90       31.39     14.37 o 
  -2   6  14      201.72      183.06     34.29 o 
   0   6  14      234.94      284.30     30.28 o 
   2   6  14       48.61       56.83     22.81 o 
   4   6  14      244.12      226.79     24.32 o 
   6   6  14       13.12       66.59     54.29 o 
   8   6  14        1.80       21.44     39.05 o 
 -13   7  14      398.07      465.63     44.67 o 
 -11   7  14      175.73      118.11     27.23 o 
  -9   7  14      699.11      754.52     61.63 o 
  -7   7  14      238.97      186.63     20.39 o 
  -5   7  14      193.07      195.93     24.66 o 
  -3   7  14       24.55       18.77     14.24 o 
  -1   7  14     1201.20     1226.49     86.57 o 
   1   7  14      751.68      650.93     44.18 o 
   3   7  14      365.84      438.51     30.88 o 
   5   7  14      238.77      232.24     52.84 o 
   7   7  14      547.71      482.81    105.92 o 
 -12   8  14      409.25      455.71     44.08 o 
 -10   8  14       61.44       44.13     19.03 o 
  -8   8  14      537.64      851.06     48.13 o 
  -6   8  14     1930.74     2094.58    131.08 o 
  -4   8  14      854.75      881.10     44.13 o 
  -2   8  14     3624.08     3369.34     90.10 o 
   0   8  14      178.99      182.03     28.63 o 
   2   8  14       63.01       79.67     20.31 o 
   4   8  14     1827.48     1975.36     82.68 o 
   6   8  14      110.32       97.24     67.56 o 
 -11   9  14      123.74       71.14     24.71 o 
  -9   9  14      484.92      387.89     31.73 o 
  -7   9  14      155.07      165.20     21.26 o 
  -5   9  14       32.80       55.53     19.35 o 
  -3   9  14       58.01       49.06     18.29 o 
  -1   9  14      193.29      160.35     21.69 o 
   1   9  14      635.79      637.79     48.64 o 
   3   9  14       89.00      107.92     27.13 o 
   5   9  14      215.87      212.60     43.51 o 
 -10  10  14      297.60      417.62     45.15 o 
  -8  10  14      761.91      982.38     81.32 o 
  -6  10  14      609.23      814.31     48.71 o 
  -4  10  14      515.72      628.67     41.63 o 
  -2  10  14      188.79      230.59     29.60 o 
   0  10  14      215.62      202.01     22.45 o 
   2  10  14     1540.12     1880.06     69.60 o 
   4  10  14       36.11       32.25     34.28 o 
  -9  11  14       44.74       75.57     25.40 o 
  -7  11  14      117.80      105.01     30.05 o 
  -5  11  14       99.45       77.14     35.66 o 
  -3  11  14      167.49      199.29     33.78 o 
  -1  11  14       34.14       72.69     24.25 o 
   1  11  14      138.04      149.81     30.71 o 
   3  11  14       23.27       41.02     30.37 o 
  -6  12  14       30.90       29.38     26.90 o 
  -4  12  14       61.66       23.94     27.02 o 
  -2  12  14      105.58       65.39     23.71 o 
   0  12  14      100.13       69.46     22.12 o 
 -15   1  15      593.96      703.10     52.60 o 
 -13   1  15     1130.69     1125.44     57.50 o 
 -11   1  15      306.99      311.52     26.91 o 
  -9   1  15      466.41      429.80     21.24 o 
  -7   1  15      239.73      268.01     22.01 o 
  -5   1  15      320.96      337.92     16.97 o 
  -3   1  15      119.31      112.92     16.77 o 
  -1   1  15     1007.36      955.04     39.49 o 
   1   1  15      517.90      610.50     29.47 o 
   3   1  15     4004.29     4139.92     86.25 o 
   5   1  15      786.03      828.55     42.16 o 
   7   1  15      241.92      347.10     57.01 o 
   9   1  15       86.43       49.66     53.08 o 
 -16   2  15      146.09      159.62     32.39 o 
 -14   2  15      787.46      627.27     45.28 o 
 -12   2  15      313.63      370.79     30.45 o 
 -10   2  15     1302.20     1189.18     40.68 o 
  -8   2  15     2802.14     2814.91     62.71 o 
  -6   2  15     5104.18     4970.24     81.56 o 
  -4   2  15    10517.92    10782.46    201.79 o 
  -2   2  15      990.42      954.46     35.75 o 
   0   2  15     2459.96     2457.95     64.29 o 
   2   2  15      129.37      127.73     18.56 o 
   4   2  15      355.20      407.58     28.25 o 
   6   2  15      806.64     1145.01    121.05 o 
   8   2  15      320.57      418.56     60.84 o 
  10   2  15      478.22      426.85     65.41 o 
 -15   3  15       86.19       58.99     28.24 o 
 -13   3  15      528.01      554.07     61.98 o 
 -11   3  15        8.52        1.49     15.89 o 
  -9   3  15      153.87      143.97     17.67 o 
  -7   3  15       89.13       67.35     12.13 o 
  -5   3  15     2220.23     2073.83     58.96 o 
  -3   3  15     2001.92     2076.96     60.70 o 
  -1   3  15      182.98      198.56     20.79 o 
   1   3  15      119.40      140.43     19.80 o 
   3   3  15      165.26      217.44     26.76 o 
   5   3  15      145.56      141.41     23.39 o 
   7   3  15      142.91      161.85     36.32 o 
   9   3  15       42.53       27.31     34.31 o 
 -14   4  15      489.37      560.57     53.17 o 
 -12   4  15      167.63      165.91     34.80 o 
 -10   4  15      549.34      626.14     35.63 o 
  -8   4  15      121.57      139.66     17.38 o 
  -6   4  15     2206.75     2041.69     69.07 o 
  -4   4  15     4081.14     4230.94     90.18 o 
  -2   4  15     6496.79     6404.71    141.41 o 
   0   4  15        4.23        4.35     12.15 o 
   2   4  15       50.02       42.72     15.44 o 
   4   4  15        0.46        1.64     20.29 o 
   6   4  15       36.08       70.92     36.17 o 
   8   4  15      342.91      293.53     49.41 o 
 -15   5  15      273.31      349.24     50.55 o 
 -13   5  15       49.02       12.29     22.07 o 
 -11   5  15      761.17      841.52     48.47 o 
  -9   5  15      997.17     1001.52     43.79 o 
  -7   5  15      153.21      108.81     22.87 o 
  -5   5  15      958.89      996.65     37.64 o 
  -3   5  15      311.08      257.24     17.26 o 
  -1   5  15      137.05      107.03     18.95 o 
   1   5  15      209.52      165.32     32.73 o 
   3   5  15      859.55      855.43     57.51 o 
   5   5  15      704.74      824.23    106.17 o 
   7   5  15      238.41      253.35     76.73 o 
   9   5  15      162.69      143.59     53.83 o 
 -14   6  15      309.81      467.10     54.16 o 
 -12   6  15       20.08       -6.07     20.59 o 
 -10   6  15       43.15       24.58     17.98 o 
  -8   6  15      315.91      275.45     23.69 o 
  -6   6  15      679.25      621.84     32.93 o 
  -4   6  15       67.86       73.63     15.39 o 
  -2   6  15      187.10      186.33     27.08 o 
   0   6  15      798.07      771.78     57.22 o 
   2   6  15      563.69      597.75     43.41 o 
   4   6  15       59.94       61.52     18.40 o 
   6   6  15      107.63      117.51     63.70 o 
   8   6  15        5.34       -1.93     57.91 o 
 -13   7  15      195.67      261.73     36.96 o 
 -11   7  15      113.51       94.93     26.46 o 
  -9   7  15      470.74      428.83     30.31 o 
  -7   7  15       54.38       74.32     15.59 o 
  -5   7  15      101.15      109.36     20.78 o 
  -3   7  15      905.57      983.50     41.71 o 
  -1   7  15      567.78      552.47     58.82 o 
   1   7  15      338.30      286.81     33.77 o 
   3   7  15       99.83      128.25     22.06 o 
   5   7  15       57.55       23.19     29.32 o 
   7   7  15      980.82     1069.37    143.56 o 
 -12   8  15      643.62      665.83     45.78 o 
 -10   8  15      476.82      557.29     44.29 o 
  -8   8  15     2585.00     2356.53     80.52 o 
  -6   8  15     1533.26     1528.53     89.66 o 
  -4   8  15      245.22      244.71     26.85 o 
  -2   8  15       25.68       33.97     14.99 o 
   0   8  15     2369.91     2345.27     87.02 o 
   2   8  15      109.84       76.09     23.25 o 
   4   8  15       74.64       39.07     25.13 o 
   6   8  15       69.40       29.20     62.49 o 
 -11   9  15       69.51       46.29     24.13 o 
  -9   9  15      279.42      393.93     63.72 o 
  -7   9  15       51.06       85.52     23.54 o 
  -5   9  15      135.92      140.24     32.34 o 
  -3   9  15       58.54       56.09     18.95 o 
  -1   9  15      114.64       97.21     26.69 o 
   1   9  15      180.73      144.39     30.55 o 
   3   9  15       70.58       69.16     25.43 o 
   5   9  15      115.32      190.15     42.69 o 
 -10  10  15      144.18      268.80     33.55 o 
  -8  10  15      197.80      244.44     38.70 o 
  -6  10  15       82.20       41.76     24.73 o 
  -4  10  15       33.97        0.58     21.26 o 
  -2  10  15      182.05      151.00     26.73 o 
   0  10  15      109.99       53.06     32.71 o 
   2  10  15      348.93      514.47     44.31 o 
   4  10  15       97.69       98.82     46.69 o 
  -7  11  15       15.01       23.09     26.60 o 
  -5  11  15       57.70       88.52     28.02 o 
  -3  11  15      335.66      393.95     45.10 o 
  -1  11  15      884.33      888.66     48.08 o 
   1  11  15      132.77       64.41     26.35 o 
  -4  12  15      118.46      158.30     33.24 o 
  -2  12  15       10.69       -0.07     24.13 o 
 -16   0  16      168.64      197.98     54.99 o 
 -14   0  16      272.71      297.76     53.56 o 
 -12   0  16      259.37      354.31     48.36 o 
 -10   0  16      711.65      715.93     39.70 o 
  -8   0  16      868.39     1004.31     37.38 o 
  -6   0  16      744.76      649.58     50.89 o 
  -4   0  16      142.78      245.90     66.84 o 
  -2   0  16      244.30      184.95     34.70 o 
   0   0  16      594.78      561.34     54.54 o 
   2   0  16      424.98      398.10     61.53 o 
   4   0  16     1089.95     1113.74     62.87 o 
   6   0  16     2076.80     2259.27    119.17 o 
   8   0  16      190.11      193.75     78.90 o 
 -15   1  16       22.46       46.69     29.76 o 
 -13   1  16     1005.09     1003.08    107.20 o 
 -11   1  16       32.05       32.52     14.41 o 
  -9   1  16      209.51      212.39     16.87 o 
  -7   1  16      461.62      498.59     19.22 o 
  -5   1  16     1143.87     1138.90     43.84 o 
  -3   1  16      100.81      138.89     22.60 o 
  -1   1  16      131.49       82.53     18.68 o 
   1   1  16     1304.38     1205.52     62.01 o 
   3   1  16     1322.40     1415.24     44.77 o 
   5   1  16      507.20      624.42     51.37 o 
   7   1  16      313.16      378.11     64.27 o 
   9   1  16      339.36      581.75     80.41 o 
 -14   2  16        3.67       14.08     22.97 o 
 -12   2  16        7.63       20.82     16.79 o 
 -10   2  16      374.54      304.24     25.77 o 
  -8   2  16     2243.23     2140.31     58.27 o 
  -6   2  16       90.90       81.05     12.66 o 
  -4   2  16       83.33       62.33     17.10 o 
  -2   2  16      398.61      389.08     30.92 o 
   0   2  16      311.48      369.83     24.95 o 
   2   2  16     1254.02     1349.19     68.99 o 
   4   2  16      274.81      308.17     36.71 o 
   6   2  16       30.17       34.57     27.45 o 
   8   2  16        9.03       68.82     64.06 o 
 -15   3  16       60.61       91.64     36.96 o 
 -13   3  16      161.34      183.62     35.59 o 
 -11   3  16      385.25      320.72     39.88 o 
  -9   3  16      706.16      668.57     32.88 o 
  -7   3  16      178.85      168.62     15.04 o 
  -5   3  16     1134.43     1096.72     38.89 o 
  -3   3  16     1224.84     1217.29     44.51 o 
  -1   3  16      705.02      819.26     38.04 o 
   1   3  16      175.65      147.34     33.07 o 
   3   3  16      527.55      491.57     51.35 o 
   5   3  16      107.31       34.02     21.95 o 
   7   3  16      165.61      168.62     47.54 o 
   9   3  16       18.57       24.26     36.19 o 
 -14   4  16      709.66      784.81     64.17 o 
 -12   4  16       37.26       15.18     19.18 o 
 -10   4  16      551.26      524.51     33.36 o 
  -8   4  16      593.32      585.23     28.69 o 
  -6   4  16      416.80      455.66     41.58 o 
  -4   4  16      141.51      170.52     21.65 o 
  -2   4  16      166.97      175.70     27.28 o 
   0   4  16      151.03      124.13     19.65 o 
   2   4  16     2702.31     3006.67     95.14 o 
   4   4  16      490.16      590.31     68.27 o 
   6   4  16       24.64       34.75     48.26 o 
   8   4  16       49.05      100.64     44.40 o 
 -13   5  16      530.47      467.08     43.07 o 
 -11   5  16      306.39      287.70     32.88 o 
  -9   5  16      141.76      113.93     18.65 o 
  -7   5  16      619.70      523.10     24.25 o 
  -5   5  16     2079.68     2136.45     58.00 o 
  -3   5  16        4.23        0.79     11.98 o 
  -1   5  16     1032.26      987.52     45.17 o 
   1   5  16      771.89      830.08     78.19 o 
   3   5  16        8.56       -4.55     22.02 o 
   5   5  16     1693.68     1735.32    156.59 o 
   7   5  16      450.74      556.89    106.89 o 
 -14   6  16      147.22      112.10     37.72 o 
 -12   6  16       14.47      -22.68     20.58 o 
 -10   6  16      176.10      258.88     34.44 o 
  -8   6  16      106.86      112.23     17.29 o 
  -6   6  16      965.43      915.41     39.55 o 
  -4   6  16      252.79      245.09     21.23 o 
  -2   6  16      186.14      128.66     24.95 o 
   0   6  16      159.31      129.35     25.50 o 
   2   6  16      260.16      273.80     33.59 o 
   4   6  16      645.80      634.90     44.70 o 
   6   6  16       89.64      129.09     68.04 o 
 -13   7  16      130.60      133.26     42.66 o 
 -11   7  16       47.93       55.87     22.17 o 
  -9   7  16      486.45      530.94     32.48 o 
  -7   7  16      118.13      125.65     28.40 o 
  -5   7  16      100.37      120.08     21.53 o 
  -3   7  16      344.21      348.04     30.66 o 
  -1   7  16      199.12      152.53     39.09 o 
   1   7  16       92.65       37.35     22.76 o 
   3   7  16      159.06      260.39     27.70 o 
   5   7  16       51.81       62.70     27.27 o 
   7   7  16      338.72      413.80    106.17 o 
 -12   8  16       29.94       24.50     23.03 o 
 -10   8  16      735.51      753.96     45.17 o 
  -8   8  16     2035.24     1753.99    101.12 o 
  -6   8  16     1388.69     1650.68     73.58 o 
  -4   8  16      667.96      778.16     41.06 o 
  -2   8  16       44.73       91.50     25.32 o 
   0   8  16      215.62      239.93     34.45 o 
   2   8  16     1352.02     1617.62     73.71 o 
   4   8  16       19.42       51.44     26.14 o 
   6   8  16       83.61        0.24     58.87 o 
 -11   9  16      805.17      977.91     60.68 o 
  -9   9  16      117.49      150.00     25.79 o 
  -7   9  16       81.86      133.48     25.94 o 
  -5   9  16      451.69      382.45     34.61 o 
  -3   9  16       10.90        8.85     17.02 o 
  -1   9  16      480.64      470.48     44.42 o 
   1   9  16      219.01      138.82     31.66 o 
   3   9  16      119.63      204.84     35.92 o 
   5   9  16       13.32      -12.73     36.43 o 
  -8  10  16      968.88     1116.68    118.07 o 
  -6  10  16      105.82       72.13     27.82 o 
  -4  10  16       16.01       31.69     23.02 o 
  -2  10  16       55.50       44.65     19.95 o 
   0  10  16      425.44      519.02     56.93 o 
   2  10  16       77.86       20.75     30.29 o 
  -7  11  16       79.43      113.72     32.38 o 
  -5  11  16       65.11       82.90     27.60 o 
  -3  11  16      219.20      159.06     29.28 o 
  -1  11  16      259.49      317.44     49.06 o 
   1  11  16       87.10       91.40     28.97 o 
 -15   1  17       62.66      102.52     37.04 o 
 -13   1  17      155.40      218.73     30.19 o 
 -11   1  17      305.69      298.41     28.41 o 
  -9   1  17      817.50      823.39     31.31 o 
  -7   1  17      450.75      408.81     19.85 o 
  -5   1  17      633.10      624.82     41.04 o 
  -3   1  17      946.26      905.19     48.17 o 
  -1   1  17      768.42      715.92     44.65 o 
   1   1  17      755.48      817.65     65.37 o 
   3   1  17      483.61      538.32     41.67 o 
   5   1  17      263.40      107.05     39.55 o 
   7   1  17      289.33      285.83     60.23 o 
 -14   2  17     1281.32     1234.64     62.56 o 
 -12   2  17      363.60      366.11     36.74 o 
 -10   2  17      274.46      253.31     24.97 o 
  -8   2  17      224.00      171.06     16.30 o 
  -6   2  17      695.72      593.74     26.68 o 
  -4   2  17      619.81      617.97     49.76 o 
  -2   2  17     2276.60     2257.69     67.93 o 
   0   2  17     1314.76     1557.56     99.50 o 
   2   2  17      762.34      760.27     54.36 o 
   4   2  17      321.50      385.96     43.72 o 
   6   2  17      309.41      227.04     49.65 o 
   8   2  17       39.21       16.56     47.39 o 
 -15   3  17      378.79      455.99    119.48 o 
 -13   3  17      390.88      467.75     47.07 o 
 -11   3  17       33.93       37.61     19.53 o 
  -9   3  17     1718.98     1756.72     51.84 o 
  -7   3  17       87.38       57.81     13.45 o 
  -5   3  17     1118.40     1061.86     43.86 o 
  -3   3  17      799.38      924.00     44.36 o 
  -1   3  17     1518.50     1545.81     54.27 o 
   1   3  17      623.84      678.00     37.92 o 
   3   3  17      752.81      594.75     50.98 o 
   5   3  17      495.53      687.42     95.07 o 
   7   3  17       29.78      -23.40     64.42 o 
 -14   4  17      160.74      112.38     35.44 o 
 -12   4  17       97.34      137.71     27.43 o 
 -10   4  17       13.28       19.06     20.29 o 
  -8   4  17       59.08       65.69     13.38 o 
  -6   4  17      120.46      143.61     17.74 o 
  -4   4  17      896.54      913.53     42.34 o 
  -2   4  17     1058.61     1032.98     52.26 o 
   0   4  17     1663.00     1662.83     67.15 o 
   2   4  17        8.51       -4.98     17.31 o 
   4   4  17      115.22      144.37     38.59 o 
   6   4  17       75.50       75.52     60.56 o 
 -13   5  17       74.26       85.80     27.74 o 
 -11   5  17      123.44       54.49     22.76 o 
  -9   5  17       64.30       65.95     16.53 o 
  -7   5  17      546.37      464.30     28.94 o 
  -5   5  17      543.88      528.56     30.36 o 
  -3   5  17      166.08      174.31     25.13 o 
  -1   5  17       29.65       28.94     14.66 o 
   1   5  17      576.11      695.08     54.37 o 
   3   5  17      221.27      147.29     36.66 o 
   5   5  17      226.35      174.69     68.04 o 
   7   5  17      346.59      499.70    100.13 o 
 -12   6  17      494.38      688.00     48.21 o 
 -10   6  17      247.14      396.10     38.49 o 
  -8   6  17       38.19        1.71     11.05 o 
  -6   6  17     1295.07     1255.88     46.60 o 
  -4   6  17      501.48      510.95     29.30 o 
  -2   6  17       28.25       28.47     19.34 o 
   0   6  17      344.49      342.79     36.15 o 
   2   6  17     1256.53     1358.52    101.17 o 
   4   6  17      180.64      156.69     23.74 o 
   6   6  17      132.95      227.53     81.07 o 
 -13   7  17      214.13      106.01     35.87 o 
 -11   7  17       54.30       55.13     23.22 o 
  -9   7  17       37.58       28.81     16.57 o 
  -7   7  17       75.26       65.21     21.35 o 
  -5   7  17      350.52      389.22     30.27 o 
  -3   7  17      379.49      387.63     38.30 o 
  -1   7  17      125.31      141.35     28.47 o 
   1   7  17      204.46      245.13     34.19 o 
   3   7  17      396.88      415.77     35.62 o 
   5   7  17       87.17       86.73     50.67 o 
 -12   8  17       65.34       63.89     26.08 o 
 -10   8  17       55.48       23.76     18.37 o 
  -8   8  17       67.70      116.69     25.75 o 
  -6   8  17      403.92      456.45     37.01 o 
  -4   8  17       65.35       68.10     18.36 o 
  -2   8  17      436.37      410.58     57.50 o 
   0   8  17      193.25      156.56     30.92 o 
   2   8  17      798.12      817.30     55.75 o 
   4   8  17       28.78       38.17     28.69 o 
  -9   9  17       91.96      115.98     31.64 o 
  -7   9  17      133.17      147.90     30.96 o 
  -5   9  17        5.18       25.74     20.86 o 
  -3   9  17       29.56       16.92     16.60 o 
  -1   9  17       39.98       30.48     27.80 o 
   1   9  17      165.06      155.18     38.10 o 
   3   9  17      345.06      347.37    107.61 o 
  -8  10  17       31.41       14.24     26.09 o 
  -6  10  17      140.49      140.35     42.80 o 
  -4  10  17      393.17      270.31     37.23 o 
  -2  10  17       54.01       48.85     29.36 o 
   0  10  17      114.55       78.92     34.77 o 
   2  10  17       58.60       66.36     34.30 o 
  -5  11  17      415.87      350.97     40.65 o 
  -3  11  17       92.97       45.73     24.02 o 
  -1  11  17       27.89       61.78     33.33 o 
 -14   0  18       12.89      -25.09     39.81 o 
 -12   0  18      254.45      149.60     50.43 o 
 -10   0  18     3987.45     4307.97    116.54 o 
  -8   0  18     3322.23     3430.21    110.82 o 
  -6   0  18      237.82      244.36     74.68 o 
  -4   0  18     3907.62     3744.41    157.22 o 
  -2   0  18     1688.79     1722.97     96.89 o 
   0   0  18      142.97      145.44     35.56 o 
   2   0  18      352.40      314.12     49.79 o 
   4   0  18     1185.67     1481.92     77.85 o 
   6   0  18      553.00      507.36     84.69 o 
   8   0  18     1736.26     2002.91    187.00 o 
 -15   1  18       57.40       57.60     45.14 o 
 -13   1  18      109.80       58.90     23.94 o 
 -11   1  18      138.05      139.72     24.69 o 
  -9   1  18      227.07      241.51     19.55 o 
  -7   1  18      284.20      245.05     20.08 o 
  -5   1  18      461.55      499.94     38.63 o 
  -3   1  18      423.82      450.80     45.87 o 
  -1   1  18      991.72      970.13     59.20 o 
   1   1  18      156.43      125.26     41.71 o 
   3   1  18      112.53      101.96     25.18 o 
   5   1  18      395.54      412.96     48.26 o 
   7   1  18       24.74       97.84     54.89 o 
 -14   2  18       53.28      104.73     33.92 o 
 -12   2  18        0.64        4.38     18.96 o 
 -10   2  18       56.60       53.03     14.89 o 
  -8   2  18      717.76      680.88     27.04 o 
  -6   2  18     6388.80     6446.93    147.11 o 
  -4   2  18      324.75      339.20     45.15 o 
  -2   2  18      503.43      403.66     36.12 o 
   0   2  18      761.87      781.92     75.26 o 
   2   2  18      932.31     1243.76    111.06 o 
   4   2  18       82.92      112.71     30.18 o 
   6   2  18      502.10      611.11     72.46 o 
   8   2  18       46.43       16.89     71.90 o 
 -13   3  18      735.46      931.11     60.77 o 
 -11   3  18      475.97      371.07     33.51 o 
  -9   3  18       88.89      122.10     16.99 o 
  -7   3  18      371.82      410.54     28.94 o 
  -5   3  18       38.58       28.65     18.03 o 
  -3   3  18       12.05       13.42     16.00 o 
  -1   3  18      546.92      472.58     37.44 o 
   1   3  18     1349.86     1387.91     73.31 o 
   3   3  18       63.16       35.13     24.17 o 
   5   3  18      808.08      982.51    117.02 o 
 -14   4  18       89.90       95.22     34.61 o 
 -12   4  18       26.14       20.80     22.41 o 
 -10   4  18     1285.21     1252.66     45.25 o 
  -8   4  18      227.15      192.94     30.43 o 
  -6   4  18       15.40       21.60     12.23 o 
  -4   4  18     1711.91     1715.97     68.15 o 
  -2   4  18       51.71       63.63     20.61 o 
   0   4  18      306.97      333.98     36.04 o 
   2   4  18       92.90      127.64     30.98 o 
   4   4  18       37.21       34.64     33.70 o 
 -13   5  18      195.22       99.91     29.28 o 
 -11   5  18       53.28       51.76     19.10 o 
  -9   5  18      119.34      113.13     22.48 o 
  -7   5  18      203.91      180.44     24.88 o 
  -5   5  18      269.80      233.72     26.76 o 
  -3   5  18      366.55      427.99     33.93 o 
  -1   5  18      494.65      516.57     36.57 o 
   1   5  18       69.11       62.22     24.17 o 
   3   5  18      501.97      619.24     62.36 o 
   5   5  18     1204.04     1232.24    141.63 o 
 -12   6  18       46.40       65.20     24.03 o 
 -10   6  18      321.10      315.41     26.85 o 
  -8   6  18      294.31      440.55     42.58 o 
  -6   6  18     1283.61     1378.92     48.27 o 
  -4   6  18     1246.77     1121.21     78.36 o 
  -2   6  18      339.53      328.06     36.47 o 
   0   6  18      164.31      170.12     42.00 o 
   2   6  18      108.26      112.40     27.70 o 
   4   6  18       96.55      125.52     39.59 o 
   6   6  18      162.24      105.92     68.28 o 
 -11   7  18       71.30       52.81     22.68 o 
  -9   7  18       61.04       61.47     22.80 o 
  -7   7  18       29.03       43.65     19.54 o 
  -5   7  18       89.20       81.17     18.90 o 
  -3   7  18      167.82      241.29     34.69 o 
  -1   7  18      129.31      113.38     27.63 o 
   1   7  18      377.82      366.71     72.86 o 
   3   7  18      171.44      181.25     27.98 o 
   5   7  18      111.97      113.65     69.01 o 
 -10   8  18      148.92      143.32     32.73 o 
  -8   8  18      488.47      580.28     46.86 o 
  -6   8  18      260.32      162.09     35.04 o 
  -4   8  18      181.39      112.59     28.97 o 
  -2   8  18      501.21      721.82     51.94 o 
   0   8  18      431.65      503.00     94.84 o 
   2   8  18       84.33       99.80     26.45 o 
   4   8  18       10.35       30.87     35.35 o 
  -9   9  18      359.32      290.35     40.87 o 
  -7   9  18      893.06      831.65     54.58 o 
  -5   9  18       56.55      102.64     25.91 o 
  -3   9  18      240.48      139.60     36.76 o 
  -1   9  18      326.70      396.94     52.66 o 
   1   9  18      188.12      279.29     46.21 o 
  -6  10  18       12.14      -12.74     22.92 o 
  -4  10  18       83.40       89.29     24.34 o 
  -2  10  18      490.60      460.84     55.53 o 
   0  10  18      230.74      100.30     36.87 o 
 -13   1  19       58.91       30.38     24.61 o 
 -11   1  19      271.22      245.46     40.00 o 
  -9   1  19       92.45       27.63     13.58 o 
  -7   1  19     1029.48     1025.99     74.63 o 
  -5   1  19      922.61      942.64     52.70 o 
  -3   1  19       92.50      109.14     23.45 o 
  -1   1  19      290.10      260.94     35.84 o 
   1   1  19     1421.21     1291.72     78.32 o 
   3   1  19        0.64       -1.77     19.19 o 
   5   1  19      225.13      286.19     51.70 o 
   7   1  19      303.29      324.53     98.20 o 
 -14   2  19       24.06      -15.16     27.29 o 
 -12   2  19      147.67      111.06     33.68 o 
 -10   2  19       10.93       26.60     14.29 o 
  -8   2  19      947.37      892.31     34.15 o 
  -6   2  19      121.65      122.29     24.59 o 
  -4   2  19     1829.78     1846.67     72.73 o 
  -2   2  19      379.69      350.60     35.95 o 
   0   2  19      430.14      338.68     36.80 o 
   2   2  19      389.18      325.91     50.97 o 
   4   2  19      108.77      114.15     33.56 o 
 -13   3  19      245.38      304.59     41.28 o 
 -11   3  19      844.69      834.54     42.00 o 
  -9   3  19      139.01       96.11     15.28 o 
  -7   3  19      386.75      353.00     24.76 o 
  -5   3  19      640.99      633.52     48.20 o 
  -3   3  19      690.93      693.89     69.28 o 
  -1   3  19      453.90      471.12     47.18 o 
   1   3  19     1454.12     1529.81     80.52 o 
   3   3  19      851.07      833.48     64.18 o 
   5   3  19      188.90       59.11     55.74 o 
 -14   4  19       19.62       21.50     31.89 o 
 -12   4  19       38.76       16.38     21.82 o 
 -10   4  19      849.06      864.92     44.65 o 
  -8   4  19      144.62      177.01     26.07 o 
  -6   4  19      171.54       54.22     31.40 o 
  -4   4  19      310.86      372.11     50.00 o 
  -2   4  19      236.08      275.63     32.62 o 
   0   4  19     1597.80     1651.71     79.65 o 
   2   4  19       19.99       -2.46     22.71 o 
   4   4  19       23.54      -10.13     33.37 o 
 -13   5  19       48.89       36.49     26.07 o 
 -11   5  19       20.91       14.91     20.75 o 
  -9   5  19       48.80       36.68     21.80 o 
  -7   5  19       87.94       89.19     19.47 o 
  -5   5  19       51.15       53.76     22.07 o 
  -3   5  19      288.00      288.32     34.74 o 
  -1   5  19       23.43       11.87     20.64 o 
   1   5  19      103.98       55.80     28.96 o 
   3   5  19      143.99      198.69     48.30 o 
 -12   6  19      855.19      859.39     47.44 o 
 -10   6  19      394.72      493.27     40.24 o 
  -8   6  19      125.46      207.80     26.50 o 
  -6   6  19      413.21      492.02     31.60 o 
  -4   6  19      151.49       83.82     25.74 o 
  -2   6  19     1564.61     1754.22     86.50 o 
   0   6  19      794.74      994.61     67.50 o 
   2   6  19      326.61      337.48     75.66 o 
   4   6  19      335.29      454.58     41.98 o 
 -11   7  19      530.16      529.19     66.05 o 
  -9   7  19      300.08      261.12     32.67 o 
  -7   7  19        4.20       -7.95     18.27 o 
  -5   7  19       69.84       45.27     23.68 o 
  -3   7  19      830.16      943.15     57.56 o 
  -1   7  19       67.74      107.25     29.21 o 
   1   7  19      354.94      401.67     50.65 o 
   3   7  19      197.25      211.68     53.65 o 
 -10   8  19      924.84      936.67     72.54 o 
  -8   8  19      565.44      459.31     42.44 o 
  -6   8  19       65.69       43.93     22.25 o 
  -4   8  19       12.17       38.44     28.41 o 
  -2   8  19      561.84      480.71     94.88 o 
   0   8  19      739.67      993.60     90.48 o 
   2   8  19       59.45       46.51     25.64 o 
  -9   9  19       95.22       63.73     30.21 o 
  -7   9  19      113.19      117.78     29.40 o 
  -5   9  19       82.33       97.35     30.44 o 
  -3   9  19      269.11      272.01     66.16 o 
  -1   9  19      358.47      397.53     51.31 o 
   1   9  19      108.38      159.89     42.15 o 
  -6  10  19       16.62       43.62     26.05 o 
  -4  10  19      116.75       44.69     33.80 o 
  -2  10  19       16.10       -5.97     29.39 o 
 -14   0  20       55.98      106.33     36.72 o 
 -12   0  20       63.11       14.46     27.26 o 
 -10   0  20     1005.94      954.20     53.54 o 
  -8   0  20       74.82       76.56     42.22 o 
  -6   0  20     4288.03     4736.54    192.74 o 
  -4   0  20      777.34      773.52     76.73 o 
  -2   0  20        6.28       -2.54     21.26 o 
   0   0  20     2751.44     3085.38    353.84 o 
   2   0  20      883.59     1176.32     89.70 o 
   4   0  20       35.40       25.44     34.96 o 
   6   0  20      241.56      316.08     79.62 o 
 -13   1  20      146.65      180.98     57.67 o 
 -11   1  20      332.69      322.12     28.67 o 
  -9   1  20      669.76      682.51     28.73 o 
  -7   1  20     1772.42     1778.14    124.40 o 
  -5   1  20      132.79      141.54     27.13 o 
  -3   1  20      243.76      192.69     29.61 o 
  -1   1  20      420.49      435.50     40.75 o 
   1   1  20      545.69      489.19     65.16 o 
   3   1  20       50.76       18.10     32.42 o 
   5   1  20       30.69       37.70     52.72 o 
 -14   2  20       21.64       38.88     34.66 o 
 -12   2  20       78.67       30.67     23.45 o 
 -10   2  20       14.60       10.43     13.38 o 
  -8   2  20      549.62      621.58     34.24 o 
  -6   2  20       86.66       74.09     23.27 o 
  -4   2  20      666.43      670.09     47.87 o 
  -2   2  20      129.93      123.94     35.16 o 
   0   2  20      214.58      228.24     37.50 o 
   2   2  20       17.25        0.09     21.95 o 
   4   2  20      414.61      425.64     52.16 o 
 -13   3  20      117.88      116.62     32.82 o 
 -11   3  20      187.26      158.03     23.02 o 
  -9   3  20      337.65      327.91     59.17 o 
  -7   3  20      622.05      675.93     55.74 o 
  -5   3  20       85.85       85.60     36.41 o 
  -3   3  20      130.02      148.21     44.94 o 
  -1   3  20      731.08      807.08     61.31 o 
   1   3  20      158.05      145.41     33.31 o 
   3   3  20      278.19      263.99     77.51 o 
   5   3  20      152.98      215.71     70.46 o 
 -12   4  20      398.48      370.66     36.06 o 
 -10   4  20       35.57       48.46     22.40 o 
  -8   4  20      166.23       94.91     19.50 o 
  -6   4  20      792.49      686.79     57.85 o 
  -4   4  20      183.54      171.00     33.33 o 
  -2   4  20       24.64       20.82     22.71 o 
   0   4  20      102.73       58.82     56.88 o 
   2   4  20      563.71      653.58     60.83 o 
   4   4  20       13.00      154.90     62.98 o 
 -11   5  20      166.34      154.58     24.04 o 
  -9   5  20       99.55       75.23     24.21 o 
  -7   5  20      263.88      256.56     23.77 o 
  -5   5  20      342.20      381.83     38.89 o 
  -3   5  20      287.13      277.78     41.40 o 
  -1   5  20      122.74       99.76     35.07 o 
   1   5  20       51.76       42.90     36.45 o 
   3   5  20      218.96      200.27     70.70 o 
 -12   6  20      164.77      171.02     43.22 o 
 -10   6  20       13.24       -2.24     26.32 o 
  -8   6  20       92.71       93.02     22.21 o 
  -6   6  20      135.07      120.64     29.28 o 
  -4   6  20      202.59      134.78     29.46 o 
  -2   6  20      824.23      787.87     94.25 o 
   0   6  20      150.57      198.32     41.18 o 
   2   6  20       67.50       83.48     55.50 o 
 -11   7  20      177.12      117.38     32.83 o 
  -9   7  20      106.97       99.69     28.56 o 
  -7   7  20       16.53       14.19     20.15 o 
  -5   7  20        3.29       -1.89     26.77 o 
  -3   7  20      206.34      187.85     38.38 o 
  -1   7  20       10.99       13.56     27.20 o 
   1   7  20       40.31       71.44     41.21 o 
   3   7  20      301.64      258.66     44.16 o 
  -8   8  20       19.57       33.66     25.03 o 
  -6   8  20      136.30      129.51     36.61 o 
  -4   8  20       41.89       80.73     31.53 o 
  -2   8  20       43.21       88.51     34.16 o 
   0   8  20       13.24       -2.15     28.43 o 
  -7   9  20      261.68      337.68     37.26 o 
  -5   9  20      314.46      246.12     44.88 o 
  -3   9  20      419.27      469.86     55.56 o 
  -1   9  20      175.05      143.24     40.29 o 
 -13   1  21       91.10       50.87     25.74 o 
 -11   1  21      398.11      457.59     36.35 o 
  -9   1  21      230.23      159.20     29.74 o 
  -7   1  21      136.15      112.18     26.60 o 
  -5   1  21      233.50      182.17     29.65 o 
  -3   1  21      407.65      401.67     44.54 o 
  -1   1  21       81.74       53.75     21.47 o 
   1   1  21      238.82      178.04     32.48 o 
   3   1  21      373.18      401.15     51.49 o 
   5   1  21      104.25       98.71     45.24 o 
 -12   2  21      564.43      656.92     40.08 o 
 -10   2  21       22.32       -3.64     18.09 o 
  -8   2  21      547.85      544.87     55.93 o 
  -6   2  21      392.81      512.33     44.95 o 
  -4   2  21      191.94      146.50     33.46 o 
  -2   2  21      134.24      179.39     30.39 o 
   0   2  21      128.40       61.00     28.38 o 
   2   2  21      259.71      171.93     36.90 o 
   4   2  21      706.47      357.75     60.55 o 
 -13   3  21      162.25      212.75     40.23 o 
 -11   3  21      104.41       70.64     20.39 o 
  -9   3  21       26.07       19.10     19.54 o 
  -7   3  21      230.96      162.48     46.95 o 
  -5   3  21      499.61      472.59     51.32 o 
  -3   3  21      113.06       39.44     24.42 o 
  -1   3  21      738.18      742.21     75.81 o 
   1   3  21      274.21      226.51     51.80 o 
   3   3  21      148.00      136.10     45.36 o 
 -12   4  21       14.35       41.88     23.01 o 
 -10   4  21      313.26      434.35     38.45 o 
  -8   4  21     1683.48     1781.96     89.28 o 
  -6   4  21      112.53       44.83     26.86 o 
  -4   4  21       36.08        6.12     22.61 o 
  -2   4  21       89.04       41.36     25.98 o 
   0   4  21      458.95      595.93     58.63 o 
   2   4  21      482.30      512.39     68.68 o 
   4   4  21       93.53       53.57     56.46 o 
 -11   5  21      142.57      151.35     35.89 o 
  -9   5  21        1.59       -1.24     20.39 o 
  -7   5  21       17.29       30.17     24.35 o 
  -5   5  21      334.25      501.31     54.44 o 
  -3   5  21        8.09       65.10     29.72 o 
  -1   5  21      272.89      230.52     40.74 o 
   1   5  21       90.52       26.78     46.33 o 
   3   5  21       79.49      135.07     25.11 o 
 -10   6  21      709.16      799.12     59.66 o 
  -8   6  21      110.10      124.99     24.38 o 
  -6   6  21      122.71       59.56     29.18 o 
  -4   6  21     1020.18     1016.26     87.36 o 
  -2   6  21      643.01      589.16     71.10 o 
   0   6  21     1467.57     1826.77    163.35 o 
   2   6  21       13.70       13.99     55.25 o 
  -9   7  21      141.06       78.34     29.55 o 
  -7   7  21       77.82      117.36     44.14 o 
  -5   7  21       31.15       98.15     41.55 o 
  -3   7  21       48.82       34.13     44.88 o 
  -1   7  21      254.82      189.03     50.09 o 
   1   7  21     1106.69     1248.48     98.97 o 
  -8   8  21      175.59      153.43     34.64 o 
  -6   8  21       63.88       62.61     41.39 o 
  -4   8  21        4.20       14.71     36.64 o 
  -2   8  21      142.91      122.58     48.25 o 
   0   8  21      544.98      567.25     75.24 o 
 -12   0  22      270.37      200.03     46.09 o 
 -10   0  22     1037.82      971.90     84.43 o 
  -8   0  22     5777.36     5965.72    239.98 o 
  -6   0  22      588.60      548.71     68.04 o 
  -4   0  22     1622.23     1777.67    108.61 o 
  -2   0  22      434.12      437.81    132.47 o 
   0   0  22      172.21      176.10     45.62 o 
   2   0  22       24.17        0.72     42.47 o 
   4   0  22      469.42      599.83    104.72 o 
 -13   1  22      153.57      156.92     36.76 o 
 -11   1  22      124.91      134.87     30.92 o 
  -9   1  22      305.09      278.58     36.43 o 
  -7   1  22      580.32      672.22     74.35 o 
  -5   1  22       81.15       94.99     27.04 o 
  -3   1  22     1004.03      996.17     90.65 o 
  -1   1  22      121.94       88.25     27.03 o 
   1   1  22      184.07      150.28     32.57 o 
   3   1  22      916.58      915.45     87.10 o 
 -12   2  22       81.53       60.87     21.27 o 
 -10   2  22       38.42       24.37     18.27 o 
  -8   2  22       15.18      -11.93     20.44 o 
  -6   2  22      200.44      199.19     32.63 o 
  -4   2  22       67.92       83.65     24.90 o 
  -2   2  22      391.65      340.05     49.84 o 
   0   2  22      102.02       63.37     27.77 o 
   2   2  22      106.54      120.45     61.41 o 
   4   2  22       97.92      102.55     41.90 o 
 -11   3  22       71.87      108.29     24.56 o 
  -9   3  22       12.40       23.23     26.91 o 
  -7   3  22       13.89      -11.56     30.09 o 
  -5   3  22       50.62       30.33     26.57 o 
  -3   3  22      145.09      116.82     31.81 o 
  -1   3  22      196.20      136.86     34.75 o 
   1   3  22      407.51      361.02     89.28 o 
   3   3  22      481.18      395.11     65.34 o 
 -12   4  22      421.79      459.19     57.16 o 
 -10   4  22       94.13       83.26     22.98 o 
  -8   4  22       22.23       80.20     37.52 o 
  -6   4  22     1222.21     1211.68    122.94 o 
  -4   4  22      292.36      343.15     46.96 o 
  -2   4  22      469.36      560.39    133.31 o 
   0   4  22       89.71       70.31     40.90 o 
   2   4  22       69.22       43.63     41.38 o 
 -11   5  22        1.76      -17.50     29.10 o 
  -9   5  22      158.89      155.35     24.84 o 
  -7   5  22        8.55        6.82     33.33 o 
  -5   5  22       77.75       31.57     30.39 o 
  -3   5  22      864.67      747.35     81.65 o 
  -1   5  22      535.25      561.70     82.28 o 
   1   5  22       81.59       83.97     60.32 o 
 -10   6  22      217.83      194.94     36.14 o 
  -8   6  22      130.95       64.55     32.39 o 
  -6   6  22      209.99      169.92     39.59 o 
  -4   6  22       63.11       25.85     48.62 o 
  -2   6  22       14.57      -48.74     35.23 o 
   0   6  22       12.98      -18.82     46.57 o 
  -7   7  22       57.02       35.62     42.47 o 
  -5   7  22      103.45       32.90     38.06 o 
  -3   7  22      133.71       80.04     43.66 o 
  -1   7  22        8.17        7.72     49.22 o 
  -4   8  22      196.32      226.69     54.98 o 
 -11   1  23      306.01      326.94     83.48 o 
  -9   1  23      583.78      573.07     50.26 o 
  -7   1  23      881.96      957.74     61.91 o 
  -5   1  23       39.81       29.31     24.73 o 
  -3   1  23       63.50      114.45     33.42 o 
  -1   1  23       54.39       44.79     35.77 o 
   1   1  23      161.45      203.42     49.25 o 
   3   1  23      177.22      129.97     45.00 o 
 -12   2  23       13.66       16.93     29.39 o 
 -10   2  23      695.97      773.39     78.02 o 
  -8   2  23      484.70      706.15     75.32 o 
  -6   2  23      231.15      200.66     50.15 o 
  -4   2  23      240.85      293.39     56.02 o 
  -2   2  23      900.74      802.64    133.67 o 
   0   2  23      107.46       57.96     35.54 o 
   2   2  23      576.14      643.12     77.88 o 
 -11   3  23       99.67       61.65     62.49 o 
  -9   3  23      174.18      102.56     44.07 o 
  -7   3  23      132.60      103.10     63.58 o 
  -5   3  23      133.44      186.70     49.70 o 
  -3   3  23       19.77        5.29     27.79 o 
  -1   3  23      186.08      184.87     74.20 o 
   1   3  23       20.69       20.15     33.33 o 
 -10   4  23       30.17       63.22     53.81 o 
  -8   4  23      170.68      187.74     98.32 o 
  -6   4  23      184.12      282.94     55.50 o 
  -4   4  23      767.01      886.46     85.87 o 
  -2   4  23      108.71       92.77     40.09 o 
   0   4  23      794.29      835.97     86.75 o 
  -9   5  23       24.81       14.24     52.60 o 
  -7   5  23       23.35       32.98     34.53 o 
  -5   5  23      188.69      260.93     62.73 o 
  -3   5  23       11.16       -9.85     30.26 o 
  -1   5  23      369.21      299.99     58.13 o 
   1   5  23       36.15       47.53     57.91 o 
  -8   6  23       61.99       31.00     36.02 o 
  -6   6  23      149.66      172.71     50.67 o 
  -4   6  23      132.51       55.44     37.22 o 
  -2   6  23      744.49      737.85    117.99 o 
  -5   7  23      716.64      622.51    115.33 o 
 -10   0  24       99.85       65.15     50.19 o 
  -8   0  24      206.45      140.43     61.05 o 
  -6   0  24      661.75      698.52    111.47 o 
  -4   0  24      106.76       41.50     53.08 o 
  -2   0  24      628.83      454.58     94.58 o 
   0   0  24      472.81      364.10     87.35 o 
 -11   1  24      283.50      359.76     89.52 o 
  -9   1  24      393.63      431.87     64.64 o 
  -7   1  24      199.66      116.42     52.12 o 
  -5   1  24      296.52      242.68     52.92 o 
  -3   1  24      250.55      242.55     67.44 o 
  -1   1  24      109.73       81.90     46.09 o 
   1   1  24      171.88      170.65     71.18 o 
 -10   2  24       76.97      114.81     44.94 o 
  -8   2  24       71.07       76.60     42.95 o 
  -6   2  24       63.62      121.87     70.09 o 
  -4   2  24       46.79       43.23     44.76 o 
  -2   2  24       46.16       82.54     43.79 o 
   0   2  24      106.32      101.09     42.43 o 
  -9   3  24      163.59      112.97     45.73 o 
  -7   3  24       51.20       45.95     35.59 o 
  -5   3  24       29.76      -29.06     28.32 o 
  -3   3  24       99.98       45.53     38.00 o 
  -1   3  24      121.67       85.81     40.05 o 
  -8   4  24       82.96       88.59     43.85 o 
  -6   4  24       87.88       58.57     38.25 o 
  -4   4  24       93.42       58.96     48.62 o 
  -2   4  24      695.04      782.27     86.72 o 
   0   4  24       70.09       40.55     39.37 o 
  -7   5  24       33.54       38.87     38.84 o 
  -5   5  24      534.82      393.61    125.71 o 
  -3   5  24      228.87      200.63     51.07 o 
  -9   1  25      122.41      125.61     46.58 o 
  -7   1  25        9.21       81.25     40.06 o 
  -5   1  25       99.64       75.08     40.78 o 
  -3   1  25      149.81      212.52     52.40 o 
  -1   1  25      405.56      358.18     64.46 o 
  -8   2  25       56.58       81.81     56.58 o 
  -6   2  25      404.89      605.47    171.19 o 
  -4   2  25       75.10       53.22     37.79 o 
  -2   2  25        8.83       31.52     35.26 o 
  -7   3  25       51.71       49.67     38.58 o 
  -5   3  25      302.79      277.44     58.43 o 
  -3   3  25      252.54      278.91     58.23 o 
  -6   4  25      139.68      124.52     46.66 o 
  -4   4  25       21.37       37.23     38.61 o 
  -6   0  26       43.12       83.48     59.11 o 
  -4   0  26      491.91      499.70    102.06 o 
  -7   1  26       21.94       41.42     38.83 o 
  -5   1  26      133.09      127.75     44.90 o 
                                                 
